# Supplementary material for: Deletion of the Aspergillus niger Pro-Protein Processing Protease Gene kexB Results in a pH-Dependent Morphological Transition during Submerged Cultivations and Increases Cell Wall Chitin Content
Source: Microorganisms. 2020 Dec 2;8(12):1918. doi: 10.3390/microorganisms8121918 (PMC7761569; doi:10.3390/microorganisms8121918)
Supplement: Supplementary file 1 [file microorganisms-08-01918-s001.zip]

Archive with 1 entries (1 files):
- microorganisms-1013670-supplementary.xlsx
