# Supplementary material for: Deletion of the Aspergillus niger Pro-Protein Processing Protease Gene kexB Results in a pH-Dependent Morphological Transition during Submerged Cultivations and Increases Cell Wall Chitin Content
Source: Microorganisms. 2020 Dec 2;8(12):1918. doi: 10.3390/microorganisms8121918 (PMC7761569; doi:10.3390/microorganisms8121918)
Supplement: Supplementary file 1 [file microorganisms-08-01918-s001.zip › microorganisms-1013670-supplementary.xlsx]

## Sheet: kexB_vs_WT
ID	baseMean	log2FoldChange	lfcSE	stat	pvalue	padj	Length	Column1	Description
NRRL3_10374	10325	13.4057	0.728877	18.3922	1.5156e-75	4.04748e-73	1071		enoyl reductase
NRRL3_10371	6147.09	12.658	0.731295	17.309	4.0224e-67	8.1113e-65	762		serine hydrolase Fsh domain-containing protein
NRRL3_10373	8464.21	12.4257	1.79962	6.90461	5.03401e-12	1.31021e-10	1626		cytochrome P450-like protein
NRRL3_10375	16704.7	11.5023	0.970382	11.8534	2.0671e-32	1.85682e-30	7776		polyketide synthase
NRRL3_10372	3604.55	10.0772	0.408859	24.6472	3.94355e-134	3.89662e-131	1197		aldose 1-/glucose-6-phosphate 1-epimerase family protein
NRRL3_10369	20979.5	8.68822	0.148421	58.5378	0	0	849		S-adenosyl-L-methionine-dependent methyltransferase domain-containing protein
NRRL3_10370	833.443	7.17858	0.330459	21.7231	1.2421e-104	7.67074e-102	1338		fungal-specific transcription factor
NRRL3_04710	195.782	6.08777	1.24085	4.90612	9.28959e-07	1.17229e-05	696		class Zeta glutathione S-transferase-like protein
NRRL3_11266	5.22616	5.89907	1.99297	2.95994	0.00307697	0.0142339	900		hypothetical protein
NRRL3_09524	4.94541	5.82	2.02328	2.87652	0.00402087	0.0179937	1071		hypothetical protein
NRRL3_01253	48.5333	5.64516	0.842851	6.69769	2.11737e-11	5.11533e-10	570		hypothetical protein
NRRL3_08534	1288.16	5.47343	1.29398	4.2299	2.33793e-05	0.000215094	1800		siderophore iron transporter
NRRL3_02367	277.338	5.46684	0.902481	6.05757	1.38195e-09	2.66701e-08	1842		multicopper oxidase
NRRL3_07365	53.5462	5.45791	0.763866	7.14511	8.99218e-13	2.47498e-11	1500		major facilitator superfamily protein
NRRL3_08536	1026.41	5.43585	1.15836	4.69271	2.69605e-06	3.08687e-05	1341		hydroxyornithine transacylase SidF
NRRL3_03008	10.0223	5.37508	1.69837	3.16484	0.00155166	0.00803142	1458		pyridine nucleotide-disulphide oxidoreductase, dimerisation domain-containing protein
NRRL3_01252	290.819	5.35601	0.333621	16.0542	5.34228e-58	9.42626e-56	1509		cytochrome P450-like protein
NRRL3_09001	571.754	5.25027	0.292752	17.9342	6.37784e-72	1.43226e-69	1653		alpha-amylase
NRRL3_02850	67.6612	5.21956	1.84712	2.82578	0.00471652	0.0206212	819		hypothetical protein
NRRL3_07328	25.2612	5.10859	1.0172	5.02222	5.10777e-07	6.80187e-06	1005		hypothetical protein
NRRL3_08535	589.158	5.08306	1.20256	4.22687	2.36961e-05	0.000217806	819		mevalonyl-CoA hydratase
NRRL3_07709	1766.24	4.93174	0.561121	8.7891	1.50764e-18	6.25923e-17	558		WW domain-containing protein
NRRL3_01254	460.11	4.83391	0.250256	19.3159	3.95131e-83	1.44603e-80	1500		cytochrome P450
NRRL3_07366	47.9293	4.81273	0.813876	5.91334	3.35229e-09	6.13407e-08	1446		major facilitator superfamily protein
NRRL3_10132	816.227	4.73825	1.14807	4.12714	3.67306e-05	0.000319485	1662		flavin monooxygenase-like protein
NRRL3_09002	876.43	4.72702	0.268713	17.5913	2.87129e-69	5.91066e-67	7221	agsC	cell wall alpha-1,3-glucan synthase
NRRL3_02556	1287.45	4.68777	0.251012	18.6755	7.83612e-78	2.4673e-75	720		hypothetical protein
NRRL3_02366	466.789	4.67764	0.367917	12.7138	4.9545e-37	5.1532e-35	1164		iron permease, plasma membrane
NRRL3_06441	167.476	4.64459	0.389896	11.9124	1.02009e-32	9.33292e-31	1233		NAD-dependent epimerase/dehydratase domain-containing protein
NRRL3_02555	2766.61	4.53442	0.21162	21.4272	7.45477e-102	3.68303e-99	330		hypothetical protein
NRRL3_00054	480.227	4.52047	0.245722	18.3967	1.39596e-75	3.83153e-73	1626	gelD	beta-1,3-glucanosyltransferase
NRRL3_02415	515.448	4.42988	1.5172	2.91978	0.0035028	0.0159867	1260		FAD/NAD(P)-binding domain-containing protein
NRRL3_01255	975.044	4.42811	0.178189	24.8506	2.55012e-136	3.14971e-133	1167		fungal-specific transcription factor
NRRL3_10368	10025.6	4.37248	0.145971	29.9543	3.86439e-197	1.9092e-193	1713		major facilitator superfamily protein
NRRL3_05585	994.145	4.33606	0.211803	20.4722	3.81195e-93	1.56941e-90	1143		hypothetical protein
NRRL3_05586	2379.87	4.29035	0.160996	26.6488	1.84559e-156	4.55907e-153	1050		alcohol dehydrogenase domain-containing protein
NRRL3_09653	176.312	4.28674	0.480875	8.91445	4.90227e-19	2.10606e-17	3582		chitinase-like protein
NRRL3_03004	30.7771	4.1303	0.754182	5.47653	4.33746e-08	6.83548e-07	2169		hypothetical protein
NRRL3_01300	379.192	4.11844	0.230614	17.8586	2.47761e-71	5.44028e-69	1995		FAD/NAD(P)-binding domain-containing protein
NRRL3_02557	1033.31	4.07761	0.16272	25.059	1.3924e-138	1.96547e-135	1140		methionine aminopeptidase
NRRL3_07337	66.1586	4.03421	0.513009	7.86383	3.72552e-15	1.19908e-13	1227		hypothetical protein
NRRL3_08528	1704.76	4.03261	1.00055	4.03039	5.56847e-05	0.000453603	3945		major facilitator superfamily transporter SitT
NRRL3_03735	11.8734	3.9794	1.17069	3.39921	0.000675811	0.00395363	462		zinc finger domain-containing protein, CCHC-type
NRRL3_05587	12991.1	3.97303	0.170171	23.3472	1.47028e-120	1.03771e-117	495		EthD domain-containing protein
NRRL3_07335	93.6901	3.95138	0.431376	9.15996	5.19178e-20	2.38605e-18	1593		amino acid/polyamine transporter I family protein
NRRL3_00296	250.106	3.91234	1.1239	3.48102	0.000499508	0.00306371	1332		N amino acid transport system protein
NRRL3_08744	190.812	3.90805	0.382904	10.2063	1.85767e-24	1.0926e-22	1551		amino acid/polyamine transporter I family protein
NRRL3_08755	7.59838	3.89761	1.55324	2.50935	0.0120955	0.0461094	1593		major facilitator superfamily protein
NRRL3_01256	328.31	3.89606	0.246044	15.8348	1.79036e-56	3.10361e-54	1839		fungal-specific transcription factor
NRRL3_03911	11.1754	3.88915	1.18532	3.2811	0.00103403	0.0056857	1290		amidohydrolase-related domain-containing protein
NRRL3_01360	235.872	3.82755	0.421373	9.08353	1.05109e-19	4.76414e-18	1494		major facilitator superfamily, sugar/inositol transporter-like protein
NRRL3_01855	143.604	3.82577	0.980152	3.90324	9.49137e-05	0.000721973	1341		COMT-type O-methyltransferase family protein
NRRL3_05588	981.835	3.77983	0.193565	19.5275	6.40836e-85	2.53284e-82	11712		hybrid polyketide synthase/non-ribosomal peptide synthetase
NRRL3_06149	250.178	3.77188	0.278396	13.5486	8.07266e-42	9.84764e-40	489		hypothetical protein
NRRL3_10188	10.2831	3.75715	1.25358	2.99713	0.00272533	0.0128724	444		EthD domain-containing protein
NRRL3_09654	289.1	3.74894	1.04444	3.58941	0.000331428	0.00215309	1152		metallopeptidase catalytic domain-containing protein
NRRL3_08538	1389.54	3.72285	1.12121	3.32038	0.000898952	0.00505978	6189		non-ribosomal peptide synthetase SidD
NRRL3_04186	27.2099	3.71961	0.7893	4.71254	2.44644e-06	2.81739e-05	1446		major facilitator superfamily protein
NRRL3_01776	105.347	3.68329	0.406305	9.06533	1.24227e-19	5.5795e-18	1941		aorsin
NRRL3_10039	310.461	3.61501	0.324649	11.1351	8.46126e-29	6.19302e-27	1509		hypothetical protein
NRRL3_00740	84.7874	3.60645	0.422188	8.54228	1.31601e-17	5.18067e-16	5634		DEAD/DEAH box helicase domain-containing protein
NRRL3_03009	17.8775	3.59542	1.05903	3.39502	0.00068623	0.00400274	378		hypothetical protein
NRRL3_08808	36.9239	3.54841	0.689758	5.14444	2.68326e-07	3.70297e-06	1188		hypothetical protein
NRRL3_11381	17.4565	3.50487	0.959423	3.65311	0.000259086	0.00173443	1743		carboxylesterase family protein
NRRL3_10286	42.7002	3.50038	0.670209	5.22283	1.76214e-07	2.51251e-06	1410		transferase family protein
NRRL3_08688	25.6446	3.46781	1.08674	3.19101	0.00141777	0.00743362	1764		Ras guanine-nucleotide exchange factor domain-containing protein
NRRL3_04708	5123.11	3.45801	1.24501	2.7775	0.00547785	0.0234823	1722		siderophore iron transporter 1-like protein
NRRL3_00063	16.8337	3.45503	0.909065	3.80064	0.000144325	0.00103715	1737		tannase
NRRL3_08783	11.6829	3.4545	1.16099	2.97548	0.0029253	0.0136601	1758		flavin monooxygenase-like protein
NRRL3_08745	69.2742	3.4336	0.606192	5.66421	1.47702e-08	2.46528e-07	1089		hypothetical protein
NRRL3_08356	21.9092	3.41104	0.902696	3.77873	0.000157633	0.00112217	1479		fungal-specific transcription factor
NRRL3_11755	37.9976	3.40544	0.627257	5.42909	5.6641e-08	8.79983e-07	1440		phytase
NRRL3_11478	18.9157	3.37293	0.84447	3.99413	6.4931e-05	0.000517406	2319		WD repeat-containing protein
NRRL3_04021	29.7235	3.35589	0.676495	4.9607	7.02412e-07	9.10831e-06	288		hypothetical protein
NRRL3_04274	196.518	3.33883	0.291106	11.4695	1.87827e-30	1.52124e-28	846		hypothetical protein
NRRL3_10160	2251.21	3.33166	0.620143	5.37239	7.7698e-08	1.17931e-06	1755		FAD-linked oxidoreductase
NRRL3_04363	286.484	3.30711	0.259002	12.7686	2.45409e-37	2.57967e-35	927		hypothetical protein
NRRL3_04726	20.6765	3.29809	0.811562	4.06388	4.82638e-05	0.000402228	1503		cytochrome P450-like protein
NRRL3_02554	84.9239	3.29325	0.405514	8.12116	4.61742e-16	1.62945e-14	1215		fungal-specific transcription factor
NRRL3_00026	32.3664	3.29138	0.816698	4.0301	5.57526e-05	0.000453782	1629		amino acid/polyamine transporter I family protein
NRRL3_09484	7.53385	3.27589	1.30537	2.50955	0.0120886	0.0461094	1311		major facilitator superfamily protein
NRRL3_01799	20.4622	3.25393	0.801592	4.05933	4.9214e-05	0.000408986	234		hypothetical protein
NRRL3_04239	719.718	3.24937	0.201157	16.1535	1.07373e-58	1.96473e-56	1647		major facilitator superfamily protein
NRRL3_05447	39.1726	3.22039	0.580249	5.55002	2.85641e-08	4.6118e-07	4251		alpha-factor-transporting ATPase-like protein
NRRL3_07447	712.032	3.21803	0.17336	18.5627	6.43333e-77	1.86964e-74	846		short-chain dehydrogenase/reductase family protein
NRRL3_04647	596.585	3.2123	0.172016	18.6745	7.99045e-78	2.4673e-75	927		S-adenosyl-L-methionine-dependent methyltransferase domain-containing protein
NRRL3_09523	18.5244	3.20775	1.07805	2.9755	0.00292507	0.0136601	1035		hypothetical protein
NRRL3_08837	9.53236	3.20674	1.16788	2.74577	0.00603686	0.0255484	810		L-rhamnose-1-dehydrogenase
NRRL3_04648	137.108	3.1925	0.320348	9.96574	2.15275e-23	1.18174e-21	3441		AAA-type ATPase family protein
NRRL3_00705	100.62	3.1918	0.465038	6.86353	6.71774e-12	1.71964e-10	504		hypothetical protein
NRRL3_03794	35.4559	3.18924	0.642716	4.96213	6.97249e-07	9.05325e-06	1131		fasciclin domain-containing protein
NRRL3_10156	320.874	3.16961	0.329021	9.63347	5.77434e-22	2.95628e-20	903		S-adenosyl-L-methionine-dependent methyltransferase domain-containing protein
NRRL3_09656	332.96	3.1554	0.397193	7.94424	1.95378e-15	6.4351e-14	1314		carbohydrate-binding module family 50 protein
NRRL3_02943	1709.07	3.13586	0.153082	20.4849	2.93669e-93	1.26163e-90	2232		hypothetical protein
NRRL3_10159	136.04	3.12887	0.489974	6.38579	1.70512e-10	3.71927e-09	990		NADP-dependent oxidoreductase domain-containing protein
NRRL3_04266	13.896	3.11989	1.04715	2.9794	0.0028881	0.0134992	1650		cytochrome P450-like protein
NRRL3_01744	229.692	3.11104	0.268044	11.6065	3.82034e-31	3.19905e-29	3642		ankyrin repeat domain-containing protein
NRRL3_02972	13.3546	3.10303	1.08051	2.87181	0.00408133	0.0182305	855		hypothetical protein
NRRL3_07326	1520.5	3.10053	0.17215	18.0107	1.60644e-72	3.77935e-70	1059		hypothetical protein
NRRL3_08726	15.4107	3.05183	0.903279	3.37861	0.000728529	0.00420724	1680		major facilitator superfamily protein
NRRL3_04755	2187.19	3.04682	0.142021	21.4532	4.25926e-102	2.3381e-99	840		short-chain dehydrogenase/reductase family protein
NRRL3_06211	158.999	3.01965	0.321231	9.40024	5.44406e-21	2.62404e-19	1137		resistance to 7-aminocholesterol Rta-like protein
NRRL3_02933	122.531	3.01496	0.357493	8.4336	3.35183e-17	1.30391e-15	762		hypothetical protein
NRRL3_00355	19.7838	3.01336	0.904489	3.33156	0.000863607	0.00489721	402		hypothetical protein
NRRL3_09620	148.728	2.99636	0.319805	9.36931	7.3007e-21	3.46818e-19	1635		major facilitator superfamily protein, efflux pump
NRRL3_11102	78.6753	2.97143	0.426486	6.96724	3.23223e-12	8.58539e-11	1836		proton-dependent oligopeptide transporter family protein
NRRL3_09637	16.4043	2.96811	0.953523	3.11278	0.00185334	0.00929586	1437		proline oxidase-like protein
NRRL3_10161	163.996	2.91287	0.33328	8.74003	2.33054e-18	9.59501e-17	1656		fungal-specific transcription factor
NRRL3_01301	24.5402	2.88985	0.747014	3.86853	0.000109493	0.000814069	1149		hypothetical protein
NRRL3_02974	108.964	2.86712	0.634808	4.51652	6.28643e-06	6.6222e-05	1266		acyl-CoA desaturase
NRRL3_09689	27.0326	2.84561	0.746434	3.81227	0.000137695	0.000997258	2172		fungal-specific transcription factor
NRRL3_03277	50.1713	2.84158	0.53606	5.30086	1.15257e-07	1.7006e-06	1275		aminotransferase class III family protein
NRRL3_09066	88.4979	2.76635	0.39865	6.93931	3.94032e-12	1.04381e-10	1341		ankyrin repeat domain-containing protein
NRRL3_09565	14.0857	2.74663	1.04473	2.62904	0.00856256	0.0346827	429		hypothetical protein
NRRL3_03873	33.4844	2.70221	0.608269	4.44245	8.89392e-06	9.05546e-05	1731		GMC oxidoreductase
NRRL3_03936	184.525	2.69961	0.281216	9.59981	8.00957e-22	4.03789e-20	771		GNAT domain-containing protein
NRRL3_09658	72.3129	2.67081	0.493013	5.41731	6.0501e-08	9.29721e-07	1350		amidohydrolase-related domain-containing protein
NRRL3_04362	866.52	2.66702	0.164542	16.2087	4.37694e-59	8.31702e-57	1119		glycosyltransferase family 34 protein
NRRL3_08833	18.2932	2.65654	0.967431	2.74597	0.00603324	0.0255484	1071		hypothetical protein
NRRL3_06781	59.5225	2.65297	0.461547	5.74799	9.03089e-09	1.56277e-07	3921		zinc finger domain-containing protein, ZZ-type
NRRL3_00085	85.6199	2.65263	0.401164	6.61232	3.78345e-11	8.83788e-10	465		hypothetical protein
NRRL3_01652	3309.75	2.65066	0.206187	12.8556	7.99769e-38	8.68409e-36	1725		xylose transporter
NRRL3_08347	269.26	2.63577	0.236891	11.1265	9.31913e-29	6.77076e-27	2109	gfaB	glutamine-fructose-6-phosphate aminotransferase
NRRL3_01881	39.2707	2.63464	0.564205	4.66965	3.01715e-06	3.40325e-05	5109		nucleoside phosphorylase domain-containing protein
NRRL3_07923	593.507	2.63419	0.200318	13.15	1.70108e-39	1.93199e-37	1302		hypothetical protein
NRRL3_08537	1063.48	2.627	0.783827	3.3515	0.000803736	0.00458264	1305		alpha/beta hydrolase fold domain-containing protein
NRRL3_04790	222.726	2.62552	0.869692	3.0189	0.00253691	0.012133	849		aldo/keto reductase family protein
NRRL3_09409	42.3842	2.62431	0.544192	4.8224	1.4184e-06	1.71336e-05	1059		ferritin-like domain-containing protein
NRRL3_07924	1010.8	2.62342	0.215737	12.1603	5.05754e-34	4.75939e-32	1587		ubiquitin 3 binding protein But2, C-terminal domain-containing protein
NRRL3_07436	334.151	2.62317	0.261595	10.0276	1.15292e-23	6.5097e-22	1785		cell-wall integrity signaling Mid2 domain-containing protein
NRRL3_03194	475.078	2.60037	0.301336	8.62947	6.16353e-18	2.48579e-16	993		thioredoxin reductase
NRRL3_04939	867.887	2.56577	0.180253	14.2342	5.61712e-46	7.92896e-44	3210		ankyrin repeat domain-containing protein
NRRL3_01774	81.8899	2.55199	0.435152	5.8646	4.5021e-09	8.11774e-08	1512		cysteine aminopeptidase
NRRL3_09535	129.086	2.54712	0.480924	5.2963	1.18175e-07	1.74023e-06	2019		fungal-specific transcription factor
NRRL3_01807	12.8813	2.54677	0.922002	2.76221	0.0057411	0.0244998	1473		chloramphenicol acetyltransferase-like domain-containing protein
NRRL3_04364	243.062	2.54263	0.356537	7.13146	9.93113e-13	2.71076e-11	1740		mannosyl-oligosaccharide 1,2-alpha-mannosidase
NRRL3_01439	141.497	2.53535	0.337842	7.50453	6.16476e-14	1.8403e-12	708		hypothetical protein
NRRL3_00899	51.9332	2.53146	0.480993	5.26298	1.4174e-07	2.05056e-06	1803		fungal-specific transcription factor
NRRL3_02980	885.284	2.52408	0.235112	10.7357	6.92189e-27	4.55968e-25	345		hypothetical protein
NRRL3_08719	110.655	2.52021	0.33109	7.61186	2.70173e-14	8.18889e-13	465		ribonuclease III domain-containing protein
NRRL3_07329	186.616	2.50016	0.295219	8.46882	2.47886e-17	9.7197e-16	1575		major facilitator superfamily protein
NRRL3_05556	33.3645	2.48558	0.607973	4.08831	4.34534e-05	0.000368869	1629		hypothetical protein
NRRL3_09684	65.8078	2.4814	0.422874	5.86795	4.41222e-09	7.99948e-08	1662		GMC oxidoreductase
NRRL3_08004	15.3283	2.47937	0.884738	2.80237	0.00507282	0.0219555	996		hypothetical protein
NRRL3_07454	339.303	2.46374	0.230863	10.6719	1.37795e-26	8.89904e-25	7194	agsA	alpha-1,3-glucan synthase AgsA
NRRL3_05120	32.4696	2.46167	0.596993	4.12345	3.73238e-05	0.000323506	1374		hypothetical protein
NRRL3_08323	96.478	2.44273	0.379085	6.44375	1.16555e-10	2.58224e-09	1059		glyoxalase domain-containing protein
NRRL3_00032	100.893	2.43918	0.381312	6.39682	1.58647e-10	3.48354e-09	969		NmrA-like domain-containing protein
NRRL3_02956	54.2832	2.4387	0.641006	3.80448	0.000142101	0.00102564	1113		oxidase
NRRL3_04330	29.9499	2.43416	0.678674	3.58664	0.000334969	0.0021718	279		antifungal protein
NRRL3_07336	272.413	2.42929	0.222631	10.9118	1.01265e-27	6.90069e-26	990		arylamine N-acetyltransferase-like protein
NRRL3_06802	78.3461	2.42855	0.496319	4.89311	9.92525e-07	1.24614e-05	3324		ankyrin repeat domain-containing protein
NRRL3_04564	416.875	2.42764	0.218758	11.0974	1.29155e-28	9.24767e-27	2244		hypothetical protein
NRRL3_10822	128.966	2.38015	0.420623	5.65862	1.52592e-08	2.53832e-07	2355		hypothetical protein
NRRL3_03297	710.886	2.37458	0.660611	3.59452	0.000324989	0.00212102	1788		major facilitator superfamily protein
NRRL3_03309	17.8474	2.37211	0.786881	3.01457	0.00257343	0.0122604	1419		COMT-type O-methyltransferase family protein
NRRL3_10387	62.3053	2.3676	0.447861	5.28647	1.24702e-07	1.82275e-06	1830		hypothetical protein
NRRL3_10411	690.732	2.36522	0.203161	11.6421	2.51733e-31	2.12596e-29	1422		FAD-binding domain-containing protein
NRRL3_09726	271.036	2.3608	0.215731	10.9433	7.15833e-28	4.98109e-26	1896		protein kinase domain-containing protein
NRRL3_08014	260.884	2.35927	0.837429	2.81728	0.00484321	0.0211097	1557		major facilitator superfamily protein
NRRL3_02986	4157.37	2.35244	0.133182	17.6634	8.02802e-70	1.72445e-67	789		alpha/beta hydrolase fold-1 domain-containing protein
NRRL3_02054	230.501	2.35193	0.231941	10.1402	3.66328e-24	2.1385e-22	618		hypothetical protein
NRRL3_10157	335.642	2.35151	0.379419	6.19765	5.73113e-10	1.17488e-08	1080		hypothetical protein
NRRL3_11644	98.9078	2.34398	0.677862	3.4579	0.000544395	0.00329001	1755		mevalonyl-CoA ligase SidI
NRRL3_08720	2537.26	2.34381	0.127522	18.3796	1.9129e-75	4.97403e-73	1122		hypothetical protein
NRRL3_03904	401.393	2.34355	0.198689	11.795	4.14031e-32	3.65272e-30	1575		FAD linked oxidase, N-terminal domain-containing protein
NRRL3_02758	17.215	2.3391	0.782393	2.98967	0.00279277	0.0131344	1032		hypothetical protein
NRRL3_03058	104.896	2.33583	0.339468	6.88085	5.94978e-12	1.53098e-10	1530		hypothetical protein
NRRL3_03274	39.072	2.33024	0.542054	4.29892	1.71634e-05	0.000164652	1944		major facilitator superfamily, sugar transporter-like protein
NRRL3_08926	31.3741	2.33015	0.645156	3.61176	0.00030412	0.00200201	1356		aspartic peptidase-like protein
NRRL3_03424	54.1582	2.31567	0.561369	4.12504	3.70676e-05	0.000322133	285		hypothetical protein
NRRL3_08017	354.087	2.31112	0.195566	11.8176	3.16751e-32	2.81966e-30	1659		carotenoid oxygenase-like protein
NRRL3_10131	472.511	2.29209	0.742897	3.08534	0.00203322	0.0100552	2397		metalloreductase
NRRL3_02521	177.665	2.28657	0.259947	8.7963	1.41401e-18	5.89529e-17	336		hypothetical protein
NRRL3_01424	8257.13	2.28278	0.571351	3.99541	6.45818e-05	0.000515455	2256		tetrapeptide transporter Opt1/Isp4-like protein
NRRL3_01398	102.325	2.28258	0.448363	5.09092	3.56325e-07	4.84965e-06	1509		major facilitator superfamily protein
NRRL3_08557	392.162	2.28052	0.222934	10.2296	1.46156e-24	8.69982e-23	2664		ankyrin repeat domain-containing protein
NRRL3_02922	26.7711	2.27011	0.67357	3.37027	0.000750951	0.00431655	5766		zinc finger domain-containing protein, NF-X1-type and CCCH-type
NRRL3_05627	40.6646	2.26477	0.591371	3.82969	0.000128306	0.000936328	840		concanavalin A-like lectin/glucanase domain-containing protein
NRRL3_01423	31.0217	2.25258	0.743604	3.02927	0.00245147	0.0118046	516		gamma-glutamylcyclotransferase domain-containing protein
NRRL3_08905	26.4943	2.25189	0.649488	3.46718	0.000525943	0.00319217	597		hypothetical protein
NRRL3_02452	849.842	2.24749	0.855121	2.62828	0.00858189	0.0347247	1422		hypothetical protein
NRRL3_02391	3809.77	2.24728	0.392152	5.73064	1.00054e-08	1.71637e-07	1221		catechol oxidase
NRRL3_08698	21.4702	2.24658	0.723412	3.10554	0.00189934	0.00949766	930		mitochondrial carrier protein
NRRL3_09022	36.9528	2.21063	0.566268	3.90385	9.46732e-05	0.000720698	837		hypothetical protein
NRRL3_07327	158.81	2.20254	0.326905	6.73755	1.61085e-11	3.99919e-10	1314		FAD-binding domain-containing protein
NRRL3_05584	3152.58	2.1865	0.134164	16.2972	1.03331e-59	2.00198e-57	1596		major facilitator superfamily protein, efflux pump
NRRL3_10780	84.6639	2.16717	0.362498	5.97845	2.25268e-09	4.23169e-08	1488		major facilitator superfamily protein
NRRL3_04720	22.7537	2.13902	0.691182	3.09473	0.00196991	0.0097911	2004		copper amine oxidase
NRRL3_09124	300.268	2.13297	0.211387	10.0903	6.09571e-24	3.46561e-22	2055		uncharacterized protein
NRRL3_11494	4019.79	2.12821	0.116996	18.1905	6.13605e-74	1.55462e-71	1395		glycoside hydrolase family 71 protein
NRRL3_04411	4512.85	2.12334	0.1027	20.6751	5.80795e-95	2.60856e-92	1497		FAD linked oxidase, N-terminal domain-containing protein
NRRL3_02782	45.1948	2.12106	0.509223	4.16529	3.10962e-05	0.000277562	789		short-chain dehydrogenase/reductase family protein
NRRL3_08811	421.878	2.10791	0.296285	7.11446	1.12353e-12	3.05828e-11	1404		transferase family protein
NRRL3_04604	22.2889	2.10592	0.713371	2.95207	0.00315649	0.0145676	1602		protein kinase domain-containing protein
NRRL3_10385	805.159	2.10323	0.150302	13.9934	1.71038e-44	2.34726e-42	5034		histidine kinase-like ATPase domain-containing protein
NRRL3_03526	2080.49	2.09851	0.810782	2.58826	0.00964629	0.038126	1500		L-ornithine N(5)-monooxygenase
NRRL3_11710	28.8588	2.09827	0.604977	3.46835	0.000523664	0.0031842	1602		major facilitator superfamily, sugar/inositol transporter-like protein
NRRL3_01856	60.3918	2.07334	0.51634	4.01545	5.93336e-05	0.00047914	1017		hypothetical protein
NRRL3_09018	57.6384	2.06788	0.432213	4.7844	1.71496e-06	2.04438e-05	2004		glycine-tRNA ligase, cytosolic
NRRL3_01667	91.1737	2.06731	0.343412	6.01991	1.74516e-09	3.32254e-08	3279		ubiquitin-conjugating enzyme E2 domain-containing protein
NRRL3_06972	66.784	2.06683	0.398913	5.18116	2.20514e-07	3.08626e-06	723		HAD-like domain-containing protein
NRRL3_10150	846.291	2.06494	0.161414	12.7929	1.79746e-37	1.93051e-35	2496		dynamin superfamily protein
NRRL3_07381	28.9168	2.05713	0.668631	3.07664	0.00209351	0.010312	1014		arylacetonitrilase NitAn
NRRL3_04413	1519.88	2.04846	0.134734	15.2038	3.33875e-52	5.15472e-50	1182		wax synthase domain-containing protein
NRRL3_11264	126.924	2.04522	0.296725	6.89263	5.47686e-12	1.41667e-10	1887		phenol hydroxylase, C-terminal dimerisation domain-containing protein
NRRL3_02736	108.092	2.03794	0.317028	6.42828	1.29055e-10	2.8464e-09	1353		alpha/beta hydrolase fold domain-containing protein
NRRL3_01399	184.743	2.03462	0.372774	5.45806	4.81378e-08	7.55e-07	3939		5-oxoprolinase
NRRL3_07437	50.5859	2.03406	0.474365	4.28797	1.80313e-05	0.000171315	1116		3-isopropylmalate dehydrogenase Leu2B
NRRL3_10158	9331.02	2.02991	0.207568	9.77952	1.37869e-22	7.20788e-21	849		alpha/beta hydrolase fold-1 domain-containing protein
NRRL3_02967	5154.51	2.02746	0.121678	16.6625	2.45639e-62	4.85432e-60	1599		amino acid/polyamine transporter I family protein
NRRL3_05269	70.84	2.02591	0.442239	4.58103	4.62689e-06	5.00748e-05	3486		ankyrin repeat domain-containing protein
NRRL3_09727	618.197	2.0233	0.171635	11.7884	4.48061e-32	3.91795e-30	1521		protein kinase domain-containing protein
NRRL3_03156	275.189	2.01362	0.253214	7.95223	1.83184e-15	6.05366e-14	1074		hypothetical protein
NRRL3_03292	25.9983	2.00332	0.629992	3.17992	0.00147318	0.00768153	1659		carboxylesterase family protein
NRRL3_07252	57.169	2.00111	0.469988	4.2578	2.06453e-05	0.000192268	1029		translation Initiation factor eIF- 4e-like protein
NRRL3_02665	62.531	2.00092	0.534641	3.74256	0.000182156	0.001272	576		hypothetical protein
NRRL3_10037	171.315	1.99591	0.362148	5.51131	3.56178e-08	5.6673e-07	1782		amino acid permease/SLC12A domain-containing protein
NRRL3_11209	96.0254	1.98462	0.334706	5.92944	3.03964e-09	5.59304e-08	1689		AMP-dependent synthetase/ligase domain-containing protein
NRRL3_11736	1063.83	1.97645	0.139449	14.1733	1.34094e-45	1.86618e-43	1854		serine-type carboxypeptidase
NRRL3_02206	18.8334	1.97384	0.732264	2.69553	0.00702773	0.0291646	3954		hydantoinase B/oxoprolinase family protein
NRRL3_00297	28.1241	1.96748	0.636126	3.09291	0.00198202	0.00984631	1593		hypothetical protein
NRRL3_10951	52.8283	1.96585	0.449632	4.37213	1.23041e-05	0.000121455	615		NUDIX hydrolase domain-containing protein
NRRL3_08899	24.6126	1.94624	0.659012	2.95326	0.00314434	0.0145251	669		hypothetical protein
NRRL3_07995	2044.51	1.94408	0.149541	13.0003	1.21863e-38	1.33792e-36	1830		FAD/NAD(P)-binding domain-containing protein
NRRL3_11712	988.534	1.94333	0.292585	6.64196	3.09543e-11	7.3524e-10	987		short-chain dehydrogenase/reductase family protein
NRRL3_08835	18.0269	1.93939	0.768877	2.52236	0.0116569	0.0447657	1074		aldo/keto reductase family protein
NRRL3_06442	373.923	1.93857	0.240442	8.0625	7.47498e-16	2.57353e-14	1797		hypothetical protein
NRRL3_09404	225.304	1.93618	0.235061	8.23692	1.76702e-16	6.51489e-15	1632		peptidase family A1 domain-containing protein
NRRL3_09822	1191.79	1.93516	0.180844	10.7008	1.00952e-26	6.56254e-25	1791		AAA-type ATPase family protein
NRRL3_10041	696.192	1.93498	0.151537	12.7691	2.44064e-37	2.57967e-35	1641		glycoside hydrolase family 76 protein
NRRL3_11228	82.329	1.93442	0.478355	4.04391	5.25675e-05	0.000433572	1068		alpha/beta hydrolase fold-3 domain-containing protein
NRRL3_09021	221.727	1.92675	0.314028	6.13561	8.48351e-10	1.70032e-08	846		archaeal/bacterial/fungal rhodopsins family protein
NRRL3_11801	797.291	1.92487	0.154208	12.4823	9.32369e-36	9.12153e-34	3039		dynamin superfamily protein
NRRL3_06788	106.154	1.9186	0.368131	5.21174	1.87081e-07	2.65978e-06	630		hypothetical protein
NRRL3_05478	1472.03	1.91647	0.161464	11.8693	1.70793e-32	1.54826e-30	1551		amino acid/polyamine transporter I family protein
NRRL3_08880	231.368	1.91027	0.243262	7.85271	4.0714e-15	1.30615e-13	1599		amino acid/polyamine transporter I family protein
NRRL3_08228	89.8257	1.90445	0.349821	5.44408	5.20749e-08	8.11597e-07	657		hypothetical protein
NRRL3_03172	57.2861	1.90409	0.497705	3.82573	0.000130384	0.000950091	765		alpha/beta hydrolase fold-1 domain-containing protein
NRRL3_04331	3921.73	1.89396	0.142582	13.2833	2.89398e-40	3.36417e-38	1041		uncharacterized protein
NRRL3_00031	28.312	1.89297	0.661693	2.8608	0.00422569	0.0187828	1221		alpha/beta hydrolase fold-1 domain-containing protein
NRRL3_04675	209.133	1.89211	0.31513	6.00422	1.92257e-09	3.63231e-08	1242		acetamidase/formamidase family protein
NRRL3_06024	8114.28	1.88533	0.149872	12.5796	2.73349e-36	2.72824e-34	489		ribose-5-phosphate isomerase
NRRL3_03769	559.651	1.88315	0.170348	11.0547	2.07992e-28	1.47854e-26	1716		leucine-rich repeat domain-containing protein
NRRL3_08571	80.1369	1.88192	0.544727	3.45479	0.000550727	0.00331409	711		Gcn5-related N-acetyltransferases GNAT domain-containing protein
NRRL3_07231	277.449	1.87658	0.253619	7.39923	1.36977e-13	3.9808e-12	990		pyridoxal reductase
NRRL3_05448	236.226	1.87392	0.223676	8.37784	5.39076e-17	2.05661e-15	1398		glycosyltransferase-like protein
NRRL3_11275	306.429	1.8732	0.333307	5.62006	1.90891e-08	3.14366e-07	885		S-adenosyl-L-methionine-dependent methyltransferase domain-containing protein
NRRL3_04651	2139.46	1.86492	0.447723	4.16534	3.10882e-05	0.000277562	1143		O-methyltransferase
NRRL3_11487	32.943	1.84878	0.568678	3.25101	0.00114995	0.00620911	1257		ankyrin repeat domain-containing protein
NRRL3_07973	786.589	1.8464	0.730044	2.52916	0.0114334	0.0440444	789		hypothetical protein
NRRL3_03392	27.6465	1.84305	0.615154	2.99609	0.00273469	0.0129042	1935		heterokaryon incompatibility domain-containing protein
NRRL3_05858	340.042	1.84067	0.199239	9.23852	2.49941e-20	1.17603e-18	1896		ABC transporter type 2 domain-containing protein
NRRL3_06188	318.825	1.83109	0.224505	8.15614	3.45899e-16	1.23387e-14	2220		glycoside hydrolase family 16 protein
NRRL3_07736	1017.88	1.81881	0.155741	11.6784	1.64417e-31	1.4127e-29	1167		fungal-specific transcription factor
NRRL3_05479	1370.63	1.81652	0.449146	4.04439	5.2459e-05	0.000433039	1170		hypothetical protein
NRRL3_06247	375.783	1.81265	0.205455	8.82259	1.11838e-18	4.76323e-17	957		alpha/beta hydrolase fold-1 domain-containing protein
NRRL3_02890	884.044	1.81207	0.18376	9.86106	6.13992e-23	3.2972e-21	534		RmlC-like cupin domain-containing protein
NRRL3_03310	1692.72	1.80795	0.111763	16.1766	7.37545e-59	1.37503e-56	1710		cytochrome P450-like protein
NRRL3_03762	10371.1	1.80771	0.191213	9.45389	3.26453e-21	1.58901e-19	1809		alcohol oxidase
NRRL3_09621	47.4589	1.80305	0.516205	3.4929	0.00047781	0.00294525	1473		serine-type carboxypeptidase
NRRL3_10040	125.538	1.79108	0.292607	6.12112	9.2921e-10	1.85861e-08	2838		protein kinase domain-containing protein
NRRL3_02664	137.35	1.78791	0.296441	6.03123	1.62713e-09	3.10979e-08	633		superoxide dismutase [Mn]
NRRL3_01451	77.3839	1.78742	0.52558	3.40086	0.000671747	0.00393452	1644		fungal-specific transcription factor
NRRL3_08790	476.879	1.7774	0.23102	7.69369	1.42953e-14	4.40038e-13	16923		non-ribosomal peptide synthetase
NRRL3_08789	871.621	1.76574	0.210193	8.40056	4.4434e-17	1.70838e-15	1560		major facilitator superfamily protein
NRRL3_01247	69.7229	1.76556	0.386093	4.57289	4.81051e-06	5.16659e-05	1377		FAD linked oxidase, N-terminal domain-containing protein
NRRL3_08437	230.792	1.76217	0.227157	7.7575	8.66177e-15	2.6999e-13	4224		alpha-factor-transporting ATPase-like protein
NRRL3_07905	86.5706	1.75317	0.354928	4.93952	7.83139e-07	1.00366e-05	921		hypothetical protein
NRRL3_11028	173.957	1.74504	0.279465	6.24421	4.25952e-10	8.95496e-09	477		nuclear transport factor 2 domain-containing protein
NRRL3_02935	11116.2	1.7446	0.207282	8.41652	3.87832e-17	1.49694e-15	249		hypothetical protein
NRRL3_06873	27.7548	1.74439	0.60943	2.86233	0.00420545	0.0187096	1956		GMC oxidoreductase
NRRL3_09709	758.624	1.74237	0.168002	10.3711	3.35587e-25	2.09869e-23	3996		CHAT domain-containing protein
NRRL3_00182	1350.6	1.73667	0.136685	12.7057	5.49783e-37	5.65876e-35	876		S-adenosyl-L-methionine-dependent methyltransferase domain-containing protein
NRRL3_02339	3438.45	1.73153	0.107467	16.1122	2.09412e-58	3.76219e-56	1182		hypothetical protein
NRRL3_03193	849.021	1.72473	0.678209	2.54306	0.0109885	0.0425127	408		hypothetical protein
NRRL3_04601	2727.88	1.72064	0.131353	13.0993	3.32163e-39	3.72966e-37	1041		hypothetical protein
NRRL3_10841	52.4678	1.72011	0.456198	3.77054	0.000162892	0.00115379	894		carbohydrate esterase family 3 protein
NRRL3_10386	172.242	1.71937	0.276082	6.22775	4.73191e-10	9.84336e-09	1308		hypothetical protein
NRRL3_00769	238.78	1.71928	0.266301	6.45614	1.07406e-10	2.39565e-09	1443		amidohydrolase-related domain-containing protein
NRRL3_00055	59.2551	1.71172	0.441492	3.87712	0.000105699	0.000788235	1521		microcystin LR degradation protein MlrC-like protein
NRRL3_09686	65.6101	1.70455	0.421207	4.04683	5.19168e-05	0.00042928	7452		polyketide synthase
NRRL3_01407	1573.55	1.70341	0.119637	14.2382	5.30712e-46	7.59995e-44	1329		phosphatidylinositol-specific phospholipase C, X domain-containing protein
NRRL3_04661	673.66	1.7001	0.211706	8.03049	9.70863e-16	3.30796e-14	1617		hypothetical protein
NRRL3_01262	1397.72	1.69417	0.167081	10.1398	3.67924e-24	2.1385e-22	1254		globin/protoglobin domain-containing protein
NRRL3_00462	1604.97	1.69087	0.16461	10.272	9.42729e-25	5.75006e-23	6462		polyketide synthase AlbA/FwnA
NRRL3_07491	25.8445	1.68517	0.631722	2.66758	0.00764005	0.031481	459		hypothetical protein
NRRL3_07672	256.808	1.68174	0.297915	5.64505	1.65137e-08	2.74239e-07	1392		kynureninase
NRRL3_00926	68.3847	1.67918	0.392449	4.27873	1.87961e-05	0.000177619	1518		cytochrome P450
NRRL3_02614	112.813	1.67424	0.317932	5.26602	1.39411e-07	2.0228e-06	1455		glycoside hydrolase family 16 protein
NRRL3_02851	808.835	1.67344	0.146377	11.4324	2.88055e-30	2.27702e-28	765		alpha/beta hydrolase fold-1 domain-containing protein
NRRL3_08958	62.9719	1.67025	0.418522	3.99083	6.58422e-05	0.0005234	1605		F-box domain-containing protein
NRRL3_10287	146.117	1.67021	0.320864	5.20536	1.93625e-07	2.74099e-06	2805		oxoglutarate/iron-dependent dioxygenase domain-containing protein
NRRL3_07367	59.7703	1.6699	0.413057	4.04278	5.28205e-05	0.000434571	957		Ysc84-like 1, SYLF domain-containing protein
NRRL3_07710	328.173	1.66747	0.236954	7.03709	1.96299e-12	5.25645e-11	1461		alpha-mannosyltransferase-like protein
NRRL3_10187	159.823	1.66512	0.276588	6.02024	1.74159e-09	3.32214e-08	1542		cytochrome P450
NRRL3_01397	227.155	1.66431	0.255391	6.51669	7.18735e-11	1.64014e-09	1542		fungal-specific transcription factor
NRRL3_07106	362.847	1.66358	0.213544	7.79036	6.68202e-15	2.10943e-13	1521		beta-lactamase-related protein
NRRL3_01803	43.8135	1.66078	0.51368	3.2331	0.00122453	0.00655448	303		uncharacterized protein
NRRL3_11261	1171.14	1.66073	0.171805	9.66634	4.19098e-22	2.15683e-20	2337		SH3 domain-containing protein
NRRL3_11262	1920.67	1.65822	0.131701	12.5908	2.3729e-36	2.39251e-34	2448		oligopeptide transporter OPT superfamily protein
NRRL3_08963	73.2562	1.65744	0.407882	4.06351	4.83397e-05	0.000402396	1713		heterokaryon incompatibility domain-containing protein
NRRL3_07972	131.232	1.64964	0.427825	3.85587	0.000115321	0.000852271	672		hypothetical protein
NRRL3_10266	40.6268	1.64028	0.525688	3.12026	0.00180692	0.00909072	810		transcriptional regulator PAI 2-like protein
NRRL3_03761	1201.69	1.63689	0.569197	2.87579	0.00403019	0.0180273	1641		major facilitator superfamily protein
NRRL3_07473	85.0597	1.62881	0.478183	3.40625	0.000658606	0.00387362	2385		oxoglutarate/iron-dependent dioxygenase domain-containing protein
NRRL3_04409	87.8535	1.62285	0.466262	3.48056	0.000500367	0.00306708	666		glutathione S-transferase
NRRL3_08809	151.254	1.62034	0.271645	5.96493	2.44735e-09	4.56269e-08	1929		FAD linked oxidase, N-terminal domain-containing protein
NRRL3_00916	86.448	1.61976	0.362826	4.46429	8.03361e-06	8.23445e-05	1224		hypothetical protein
NRRL3_00896	46.0148	1.61824	0.521779	3.10139	0.00192616	0.00959776	1167		alcohol dehydrogenase domain-containing protein
NRRL3_01127	760.172	1.61737	0.164246	9.84725	7.04424e-23	3.76239e-21	1770		dihydroxyacetone kinase
NRRL3_08288	2241.41	1.61594	0.563477	2.8678	0.00413337	0.0184304	6183		P-loop containing nucleoside triphosphate hydrolase domain-containing protein
NRRL3_03875	30.3418	1.61401	0.617382	2.61428	0.0089416	0.035828	1749		amino acid/polyamine transporter I family protein
NRRL3_11407	79.7239	1.60613	0.501653	3.20167	0.00136635	0.00719283	1710		arylsulfatase-like protein
NRRL3_11804	90.015	1.59887	0.33743	4.73838	2.15431e-06	2.51121e-05	2319		nucleoside phosphorylase domain-containing protein
NRRL3_00048	505.297	1.59842	0.194412	8.2218	2.00473e-16	7.33657e-15	852		short-chain dehydrogenase/reductase family protein
NRRL3_10237	3296.12	1.59356	0.181464	8.78169	1.61039e-18	6.65787e-17	699		alpha/beta hydrolase fold-1 domain-containing protein
NRRL3_03817	100.522	1.58921	0.368211	4.31604	1.58855e-05	0.000152987	4473		ABC transporter
NRRL3_04723	248.915	1.58462	0.277548	5.70934	1.13415e-08	1.92221e-07	1590		major facilitator superfamily protein
NRRL3_02962	29.9998	1.57366	0.627998	2.50584	0.0122162	0.0465157	855		uncharacterized protein
NRRL3_03818	516.789	1.56986	0.163019	9.62995	5.97584e-22	3.04367e-20	1377		hypothetical protein
NRRL3_09381	654.898	1.56753	0.152011	10.3119	6.22369e-25	3.86769e-23	2667		hypothetical protein
NRRL3_07242	160.556	1.56448	0.275317	5.68246	1.32768e-08	2.24253e-07	1197		epoxide hydrolase-like protein
NRRL3_08730	260.21	1.56298	0.246529	6.33995	2.29843e-10	4.91576e-09	1797		amino acid transporter, transmembrane domain-containing protein BrsA-25
NRRL3_06331	252.365	1.56078	0.316883	4.9254	8.41886e-07	1.06924e-05	1104		1-aminocyclopropane-1-carboxylate deaminase
NRRL3_04894	1504.35	1.55826	0.156168	9.97807	1.90125e-23	1.04951e-21	2790		glycosyltransferase family 20 protein
NRRL3_00721	38.5185	1.54673	0.583123	2.6525	0.00798985	0.0326906	2610		peptidase S8, subtilisin-related protein
NRRL3_07324	55.5572	1.54228	0.493126	3.12756	0.00176265	0.00892249	1821		thiamine pyrophosphate enzyme domain-containing protein
NRRL3_08185	60.973	1.53969	0.40744	3.77893	0.000157506	0.00112207	4425		ankyrin repeat domain-containing protein
NRRL3_04007	313.69	1.537	0.194865	7.88751	3.08276e-15	9.98714e-14	951		NmrA-like domain-containing protein
NRRL3_02647	252.235	1.53699	0.28346	5.42226	5.885e-08	9.07171e-07	1542		fasciclin domain-containing protein
NRRL3_02968	1117.49	1.53695	0.140572	10.9335	7.9688e-28	5.46804e-26	1062		hypothetical protein
NRRL3_03312	313.057	1.535	0.248971	6.16537	7.03187e-10	1.42381e-08	654		hypothetical protein
NRRL3_01746	303.938	1.53171	0.231127	6.62714	3.42247e-11	8.03263e-10	447		YjgF/YER057c/translation inhibitor UK114 family protein
NRRL3_09407	359.381	1.52868	0.19079	8.01236	1.12527e-15	3.80781e-14	1665		fungal-specific transcription factor
NRRL3_03065	109.588	1.52359	0.320981	4.74667	2.06798e-06	2.42105e-05	1563		cytochrome P450-like protein
NRRL3_09655	533.414	1.52296	0.167949	9.06801	1.2121e-19	5.46884e-18	1347		ankyrin repeat domain-containing protein
NRRL3_00987	409.829	1.52254	0.31259	4.87072	1.11192e-06	1.37336e-05	1185		aspartic peptidase, extracellular
NRRL3_03759	974.946	1.52224	0.580646	2.62163	0.00875108	0.0352936	582		carboxymuconolactone decarboxylase-like protein
NRRL3_09410	220.187	1.52039	0.248627	6.11515	9.64634e-10	1.91397e-08	2178		heterokaryon incompatibility domain-containing protein
NRRL3_01371	276.975	1.51703	0.269664	5.62564	1.84827e-08	3.05397e-07	1152		magnesium transporter CorA/zinc transporter ZntB family protein
NRRL3_02955	271.394	1.5167	0.233238	6.50278	7.88501e-11	1.7952e-09	1794		flavin amine oxidase-like protein
NRRL3_09571	6605.68	1.51598	0.149813	10.1192	4.5415e-24	2.62424e-22	783		alpha/beta hydrolase fold-1 domain-containing protein
NRRL3_09068	1521.82	1.51481	0.130054	11.6475	2.3633e-31	2.01309e-29	729		hypothetical protein
NRRL3_02969	590.548	1.51337	0.158365	9.55624	1.22114e-21	6.03306e-20	999		hypothetical protein
NRRL3_01139	579.82	1.51333	0.202281	7.48131	7.35863e-14	2.17697e-12	2052		ATPase expression protein 2-like protein
NRRL3_10043	36.0022	1.51252	0.555145	2.72455	0.00643892	0.0269817	1605		tannase/feruloyl esterase family protein
NRRL3_06831	1017.28	1.50685	0.198659	7.5851	3.32241e-14	1.00394e-12	1503		low affinity iron permease Fet4-like protein
NRRL3_03163	431.693	1.50283	0.173891	8.64236	5.50649e-18	2.2299e-16	1074		F-box domain-containing protein
NRRL3_02891	820.334	1.49994	0.148402	10.1073	5.12696e-24	2.94532e-22	459		hypothetical protein
NRRL3_08945	29.8428	1.49034	0.562611	2.64898	0.00807362	0.0329242	960		alkaline lipase
NRRL3_07453	160.882	1.48735	0.263727	5.63972	1.70332e-08	2.8239e-07	1587		protein kinase-like domain-containing protein
NRRL3_02999	295.659	1.47908	0.279606	5.28986	1.22409e-07	1.79229e-06	1116		hypothetical protein
NRRL3_06854	25211	1.47251	0.375705	3.91932	8.87995e-05	0.000678599	903		S-adenosyl-L-methionine-dependent methyltransferase domain-containing protein
NRRL3_07975	38.4077	1.47199	0.572124	2.57285	0.0100864	0.0396593	1800		beta-glucosidase
NRRL3_09010	82.2558	1.46513	0.376063	3.89597	9.78064e-05	0.000741123	1257		amidohydrolase family protein
NRRL3_03325	1697.77	1.46244	0.178684	8.1845	2.73427e-16	9.86035e-15	771		P-loop containing nucleoside triphosphate hydrolase domain-containing protein
NRRL3_11366	92.2142	1.44629	0.497218	2.90875	0.00362873	0.0164701	852		glutathione-dependent formaldehyde-activating enzyme/centromere protein V domain-containing protein
NRRL3_00223	542.39	1.44509	0.215996	6.69038	2.22594e-11	5.35146e-10	2253		prolyl oligopeptidase catalytic domain-containing protein
NRRL3_03471	37.8952	1.43858	0.500334	2.87523	0.00403729	0.0180509	837		S-adenosyl-L-methionine-dependent methyltransferase domain-containing protein
NRRL3_09517	668.693	1.43749	0.165379	8.69214	3.55675e-18	1.45224e-16	4386		alpha-factor-transporting ATPase-like protein
NRRL3_05873	1487.54	1.43749	0.231815	6.20101	5.61026e-10	1.15489e-08	1563		carboxypeptidase
NRRL3_07586	271.352	1.43632	0.258103	5.5649	2.623e-08	4.25581e-07	1227		major facilitator superfamily protein
NRRL3_08673	71.8808	1.43609	0.383954	3.74026	0.000183827	0.00128277	2493		fungal-specific transcription factor
NRRL3_06186	286.704	1.43217	0.20653	6.93443	4.07855e-12	1.07754e-10	2817		deaminase OTT_1508-like protein
NRRL3_07264	121.305	1.43145	0.448691	3.19029	0.0014213	0.00744635	1149		hypothetical protein
NRRL3_00051	328.275	1.43033	0.194141	7.36747	1.73892e-13	5.02405e-12	4392		WD repeat-containing protein
NRRL3_08746	38.2554	1.42899	0.525879	2.71733	0.00658108	0.0275307	1497		amidase signature domain-containing protein
NRRL3_10391	175.602	1.42718	0.302004	4.72571	2.29311e-06	2.65008e-05	825		nucleoside 2-deoxyribosyltransferase-like protein
NRRL3_01601	735.685	1.42699	0.176475	8.08611	6.15982e-16	2.14314e-14	1530		hypothetical protein
NRRL3_08892	7432.15	1.42645	0.142506	10.0097	1.38145e-23	7.66862e-22	963		resistance to 7-aminocholesterol Rta-like protein
NRRL3_08373	164.759	1.42418	0.262402	5.42749	5.71536e-08	8.86553e-07	396		RmlC-like cupin domain-containing protein
NRRL3_10463	11967.9	1.42355	0.132051	10.7803	4.2638e-27	2.84667e-25	693		hypothetical protein
NRRL3_03954	1015.52	1.42243	0.13471	10.5592	4.60354e-26	2.8973e-24	1536		alpha-mannosyltransferase-like protein
NRRL3_02747	46.3741	1.41742	0.506597	2.79791	0.00514337	0.022222	1617		glutathione synthase-like protein
NRRL3_04463	584.024	1.41557	0.172251	8.21806	2.06817e-16	7.54081e-15	969		inositolphosphotransferase Aur1/Ipt1-like protein
NRRL3_11495	70.1794	1.41151	0.384972	3.66653	0.000245866	0.00165407	1917		fungal-specific transcription factor
NRRL3_01178	994.707	1.40747	0.130429	10.7911	3.79382e-27	2.55012e-25	1632		carboxylesterase family protein
NRRL3_11455	55.3444	1.40661	0.444771	3.16256	0.00156389	0.00807609	792		alpha/beta hydrolase fold-1 domain-containing protein
NRRL3_11401	273.303	1.40495	0.23281	6.03475	1.59212e-09	3.05471e-08	792		short-chain dehydrogenase/reductase family protein
NRRL3_01292	157.351	1.40239	0.283365	4.94905	7.45755e-07	9.5907e-06	1500		phosphoesterase domain-containing protein
NRRL3_09070	935.701	1.40042	0.14762	9.48663	2.38619e-21	1.16723e-19	1812		cell shape determining MreB-like protein
NRRL3_00030	116.421	1.38673	0.367771	3.77065	0.000162823	0.00115379	3354		non-ribosomal peptide synthetase-like protein
NRRL3_08944	326.503	1.38591	0.23537	5.88822	3.90379e-09	7.10375e-08	606		hypothetical protein
NRRL3_11713	94.0209	1.3785	0.361826	3.80985	0.000139053	0.00100584	471		RmlC-like cupin domain-containing protein
NRRL3_01614	47.3212	1.37783	0.489388	2.81541	0.00487158	0.0212021	978		AdipoR/haemolysin-III-related protein
NRRL3_00522	128.301	1.37752	0.308161	4.47013	7.81716e-06	8.05437e-05	1020		alpha/beta hydrolase fold-3 domain-containing protein
NRRL3_09069	1141.45	1.3762	0.12314	11.1759	5.35139e-29	3.94605e-27	1176		hypothetical protein
NRRL3_06161	794.948	1.37323	0.262547	5.23041	1.69138e-07	2.4186e-06	1083		phosphatidic acid phosphatase type 2/haloperoxidase domain-containing protein
NRRL3_11107	3548.27	1.37245	0.102862	13.3426	1.30815e-40	1.55733e-38	381		nuclear transport factor 2 domain-containing protein
NRRL3_03308	32.7882	1.36936	0.552281	2.47946	0.0131583	0.0494551	1638		major facilitator superfamily protein
NRRL3_03259	945.233	1.36875	0.166637	8.21397	2.1399e-16	7.74518e-15	1710		peptidase S28 family protein
NRRL3_01621	78.4807	1.36812	0.417974	3.27322	0.00106331	0.00581437	2667		hypothetical protein
NRRL3_04310	221.324	1.36792	0.223885	6.10992	9.96819e-10	1.96598e-08	717		glutathione S-transferase domain-containing protein
NRRL3_04318	138.664	1.36547	0.281956	4.84284	1.27993e-06	1.56136e-05	1578		major facilitator superfamily protein, efflux pump
NRRL3_07692	1895.78	1.36514	0.137514	9.9273	3.16708e-23	1.72894e-21	1740		alpha-mannosidase
NRRL3_03166	44.8939	1.36473	0.532326	2.56371	0.0103561	0.0405424	789		P-loop containing nucleoside triphosphate hydrolase domain-containing protein
NRRL3_06864	53.314	1.36277	0.435671	3.12798	0.00176011	0.00891424	681		ribonuclease E inhibitor RraA-like protein
NRRL3_02392	489.285	1.36174	0.207457	6.56396	5.23958e-11	1.20681e-09	1203		hypothetical protein
NRRL3_10123	94.052	1.36161	0.343685	3.96181	7.43839e-05	0.000579643	1299		FAD-binding domain-containing protein
NRRL3_02844	46.6465	1.35942	0.521494	2.60677	0.00913996	0.0364749	1401		FAD linked oxidase, N-terminal domain-containing protein
NRRL3_03760	1658.6	1.353	0.245741	5.50581	3.67474e-08	5.83764e-07	1368		FAD-binding domain-containing protein
NRRL3_03898	70.2798	1.3485	0.375373	3.59242	0.000327617	0.00213113	2085		fungal-specific transcription factor
NRRL3_02995	101.993	1.34733	0.40453	3.33062	0.000866529	0.00490388	1281		uncharacterized protein
NRRL3_06394	749.567	1.34607	0.207996	6.47162	9.69579e-11	2.17243e-09	693		emopamil-binding protein-like protein
NRRL3_00284	4714.33	1.34601	0.162701	8.2729	1.30738e-16	4.85647e-15	2361		small oligopeptide transporter
NRRL3_09702	43.5393	1.33855	0.470133	2.84717	0.00441101	0.0195099	1143		hypothetical protein
NRRL3_03199	234.075	1.33675	0.358517	3.72855	0.000192583	0.00133913	1335		amidohydrolase-related domain-containing protein
NRRL3_07994	72.6425	1.33628	0.382138	3.49685	0.000470778	0.00290735	1605		GMC oxidoreductase
NRRL3_08633	108.276	1.33256	0.306331	4.35007	1.36097e-05	0.000133014	2013		polyprenyl synthetase-like protein
NRRL3_08619	233.465	1.33256	0.219996	6.05719	1.38523e-09	2.66812e-08	759		hypothetical protein
NRRL3_10215	252.88	1.33098	0.28515	4.66765	3.04659e-06	3.42862e-05	561		30kDa heat shock protein
NRRL3_06475	2549.48	1.32977	0.187587	7.0888	1.35282e-12	3.67232e-11	1272		hypothetical protein
NRRL3_09493	149.36	1.32736	0.265603	4.99752	5.80715e-07	7.68145e-06	948		aminoglycoside phosphotransferase domain-containing protein
NRRL3_08831	77.9285	1.32558	0.41258	3.21292	0.00131394	0.0069614	756		short-chain dehydrogenase/reductase family protein
NRRL3_01219	117.245	1.32459	0.329836	4.01592	5.92134e-05	0.000478951	1602		fungal-specific transcription factor
NRRL3_08775	186.347	1.32133	0.254387	5.19419	2.05615e-07	2.89826e-06	7971		polyketide synthase
NRRL3_06853	194.214	1.32051	0.462877	2.85284	0.00433307	0.0192168	1698		cytochrome P450-like protein
NRRL3_03315	113.318	1.32013	0.309903	4.25982	2.04592e-05	0.000190714	957		alpha/beta hydrolase fold-3 domain-containing protein
NRRL3_06201	203.328	1.31687	0.284606	4.627	3.70998e-06	4.10968e-05	969		ketopantoate reductase ApbA/PANE-like protein
NRRL3_04412	1682.23	1.31595	0.140823	9.34474	9.21174e-21	4.35508e-19	1098		hypothetical protein
NRRL3_10044	181.682	1.31565	0.25455	5.16856	2.35905e-07	3.28307e-06	1728		fungal-specific transcription factor
NRRL3_07653	513.013	1.31375	0.33776	3.88959	0.000100415	0.000759147	660		hypothetical protein
NRRL3_07285	312.106	1.31306	0.208898	6.28565	3.26485e-10	6.92275e-09	1425		major facilitator superfamily protein
NRRL3_11225	214.662	1.31282	0.256773	5.11275	3.17497e-07	4.33912e-06	1071		adenosine/AMP deaminase domain-containing protein
NRRL3_09495	43.0589	1.31173	0.477733	2.74574	0.00603741	0.0255484	1752		carboxylesterase family protein
NRRL3_08018	307.134	1.3102	0.197028	6.64983	2.93424e-11	7.00319e-10	2820		glycoside hydrolase family 36 protein
NRRL3_03028	52.9548	1.30938	0.445847	2.93683	0.00331585	0.015239	1608		major facilitator superfamily, sugar/inositol transporter-like protein
NRRL3_01100	126.274	1.30918	0.31534	4.15166	3.30069e-05	0.000291457	993		hypothetical protein
NRRL3_04269	3393.89	1.30851	0.219311	5.96645	2.42466e-09	4.52893e-08	1098		hypothetical protein
NRRL3_09494	1713.21	1.30792	0.180193	7.25842	3.91637e-13	1.09937e-11	1200		O-methyltransferase
NRRL3_09615	155.321	1.30781	0.293944	4.44918	8.61976e-06	8.79875e-05	1023		hypothetical protein
NRRL3_09541	241.259	1.3077	0.240157	5.44521	5.17457e-08	8.103e-07	1530		FAD linked oxidase, N-terminal domain-containing protein
NRRL3_02186	645.663	1.30629	0.252094	5.18175	2.19816e-07	3.08179e-06	2025		fungal-specific transcription factor Fum21
NRRL3_08612	229.926	1.30451	0.319836	4.07868	4.52922e-05	0.000381203	1107		D-serine dehydratase-like protein
NRRL3_06335	133.359	1.30008	0.360419	3.60714	0.000309595	0.00202993	564		RmlC-like cupin domain-containing protein
NRRL3_08773	3199.99	1.29899	0.118038	11.0049	3.62036e-28	2.53707e-26	1611		GMC oxidoreductase
NRRL3_10575	144.495	1.2967	0.269796	4.80622	1.53808e-06	1.84888e-05	1386		amidohydrolase-related domain-containing protein
NRRL3_08378	6696.16	1.29222	0.105455	12.2538	1.60333e-34	1.5381e-32	1017		spherulation-specific family 4 protein
NRRL3_07833	295.691	1.28531	0.29459	4.36307	1.28253e-05	0.000126096	1122		actin patches distal protein 1-like protein
NRRL3_01321	1149.82	1.28379	0.124514	10.3104	6.32474e-25	3.90592e-23	1416		major facilitator superfamily protein, efflux pump
NRRL3_08333	3766.49	1.28094	0.111807	11.4566	2.17842e-30	1.75e-28	306		uncharacterized protein
NRRL3_02477	293.897	1.28083	0.22536	5.68348	1.31978e-08	2.23301e-07	945		concanavalin A-like lectin/glucanase domain-containing protein
NRRL3_00688	57.3984	1.27978	0.431878	2.9633	0.00304362	0.0141073	1299		hypothetical protein
NRRL3_06345	45.1719	1.27681	0.46177	2.76504	0.00569158	0.0243141	1527		major facilitator superfamily protein
NRRL3_08274	2407.17	1.27002	0.132598	9.57797	9.8973e-22	4.96423e-20	1707		uncharacterized protein
NRRL3_06791	2759.98	1.26403	0.18246	6.9277	4.27735e-12	1.12705e-10	1554		glycoside hydrolase family 5 protein
NRRL3_04373	803.232	1.26386	0.202444	6.24302	4.2921e-10	9.00429e-09	2505		caspase-like domain-containing protein
NRRL3_07357	894.162	1.25997	0.139567	9.02775	1.75235e-19	7.79952e-18	1107		alpha/beta hydrolase fold-1 domain-containing protein
NRRL3_09031	1425.37	1.25796	0.21623	5.81771	5.96592e-09	1.05267e-07	1668		cytochrome P450-like protein
NRRL3_02624	383.767	1.2553	0.21104	5.94816	2.71181e-09	5.01787e-08	1083		carbon-nitrogen hydrolase domain-containing protein
NRRL3_11718	164.204	1.2544	0.271964	4.61236	3.98114e-06	4.38547e-05	1980		hypothetical protein
NRRL3_03245	91.6503	1.254	0.334482	3.74909	0.000177478	0.00124727	354		hypothetical protein
NRRL3_02936	86.2266	1.25304	0.339815	3.68741	0.000226544	0.00154616	843		hypothetical protein
NRRL3_08890	62.1945	1.25002	0.403469	3.09817	0.0019472	0.00969284	1467		fungal-specific transcription factor
NRRL3_08788	338.946	1.24784	0.211837	5.89058	3.84841e-09	7.0159e-08	942		alpha/beta hydrolase fold-1 domain-containing protein
NRRL3_11136	2778.26	1.24332	0.12991	9.57059	1.06302e-21	5.27824e-20	975		cysteine-rich secretory protein, allergen V5/Tpx-1-related
NRRL3_06449	118.269	1.24237	0.300197	4.13853	3.49542e-05	0.000306462	1395		FAD-dependent oxidoreductase domain-containing protein
NRRL3_00183	1729.75	1.23871	0.111375	11.122	9.80844e-29	7.07425e-27	759		phosphatidylethanolamine-binding protein-like protein
NRRL3_05543	72.3129	1.23821	0.371331	3.33452	0.000854457	0.00485223	2292		hypothetical protein
NRRL3_11096	180.636	1.2301	0.254657	4.83042	1.36246e-06	1.65184e-05	978		kynurenine formamidase-like protein
NRRL3_06071	67.8547	1.22893	0.383386	3.20546	0.00134848	0.0071177	1716		delta-1-pyrroline-5-carboxylate dehydrogenase, mitochondrial
NRRL3_11654	1582.08	1.22201	0.121939	10.0215	1.22651e-23	6.88586e-22	1635		AMP-dependent synthetase/ligase domain-containing protein
NRRL3_09865	1835.54	1.22176	0.129717	9.4187	4.56713e-21	2.21215e-19	1395		hypothetical protein
NRRL3_03892	4146.44	1.21943	0.195466	6.23859	4.41545e-10	9.24344e-09	900		short-chain dehydrogenase/reductase family protein
NRRL3_08375	279.244	1.21793	0.199082	6.11775	9.49063e-10	1.88686e-08	732		macro-like domain-containing protein
NRRL3_11263	577.506	1.21749	0.166276	7.32207	2.44181e-13	7.01381e-12	1032		D-isomer specific 2-hydroxyacid dehydrogenase domain-containing protein
NRRL3_08678	166.973	1.21528	0.249709	4.86678	1.13429e-06	1.39505e-05	1221		FAD-binding domain-containing protein
NRRL3_06319	107.09	1.21264	0.325504	3.72543	0.000194981	0.00135391	1170		glycoside hydrolase-like protein
NRRL3_01612	195.107	1.21167	0.255826	4.73633	2.17625e-06	2.52926e-05	486		hypothetical protein
NRRL3_08891	1023.13	1.20552	0.197008	6.11914	9.40826e-10	1.87804e-08	16431		non-ribosomal peptide synthetase
NRRL3_01743	145.053	1.19853	0.277835	4.3138	1.60474e-05	0.000154396	1068		hypothetical protein
NRRL3_08689	105.163	1.19583	0.305086	3.91964	8.86829e-05	0.000678232	408		hypothetical protein
NRRL3_00084	88.9758	1.19219	0.35437	3.36426	0.000767493	0.0043912	1992		threonine/serine exporter ThrE domain-containing protein
NRRL3_10225	3998.22	1.19215	0.123859	9.62507	6.26629e-22	3.17524e-20	1851		hypothetical protein
NRRL3_07654	88.0677	1.19202	0.333583	3.57338	0.000352399	0.00226401	1149		protein kinase domain-containing protein
NRRL3_02551	103.833	1.19007	0.322462	3.69057	0.000223755	0.00153005	957		amidohydrolase-related domain-containing protein
NRRL3_09418	48.205	1.18923	0.466814	2.54754	0.0108486	0.0421199	894		aminoglycoside phosphotransferase domain-containing protein
NRRL3_03956	126.06	1.18751	0.309578	3.83591	0.000125099	0.000914953	2394		heterokaryon incompatibility domain-containing protein
NRRL3_02622	128.033	1.18737	0.288305	4.11846	3.81412e-05	0.000328573	1407		hypothetical protein
NRRL3_08774	159.37	1.18508	0.273122	4.33901	1.43127e-05	0.000139334	1080		hypothetical protein
NRRL3_11664	159.693	1.18345	0.252796	4.68143	2.84876e-06	3.23456e-05	882		resistance to 7-aminocholesterol Rta-like protein
NRRL3_04374	1738.22	1.1831	0.194621	6.079	1.20932e-09	2.35686e-08	2664		tetratricopeptide repeat-containing protein
NRRL3_08016	361.065	1.18248	0.182692	6.47255	9.63628e-11	2.164e-09	522		fungal-specific transcription factor
NRRL3_05117	946.844	1.18072	0.268769	4.39304	1.11777e-05	0.000111002	1830		major facilitator superfamily siderophore iron transporter
NRRL3_05544	65.8361	1.17879	0.383359	3.07489	0.0021058	0.0103571	1482		hypothetical protein
NRRL3_08490	4858.85	1.17722	0.145042	8.11643	4.80112e-16	1.68227e-14	1575		carbohydrate-binding module family 63 protein
NRRL3_00059	140.029	1.17587	0.32645	3.60197	0.000315809	0.00206383	549		hypothetical protein
NRRL3_08591	395.464	1.17464	0.173511	6.76984	1.28924e-11	3.23324e-10	3030		DNA ligase
NRRL3_09987	382.844	1.17365	0.183986	6.37905	1.78189e-10	3.87817e-09	1551		cytochrome P450
NRRL3_11126	169.943	1.17298	0.246922	4.75039	2.03021e-06	2.38248e-05	1461		WD repeat-containing protein
NRRL3_08765	2068.43	1.16437	0.202643	5.74592	9.14241e-09	1.5793e-07	1047		hypothetical protein
NRRL3_07461	88.0226	1.16007	0.358142	3.23913	0.00119896	0.00643853	2064		fungal-specific transcription factor
NRRL3_04893	2006.92	1.15977	0.150332	7.71469	1.21273e-14	3.74668e-13	1443		alpha,alpha-trehalose-phosphate synthase [UDP-forming]
NRRL3_02934	16109.8	1.15888	0.103518	11.195	4.31527e-29	3.20595e-27	1116		hypothetical protein
NRRL3_06163	114.761	1.15843	0.299537	3.86742	0.000109992	0.00081655	2088		fungal-specific transcription factor
NRRL3_09567	53.8653	1.15718	0.446776	2.59006	0.00959595	0.038003	966		S-adenosyl-L-methionine-dependent methyltransferase domain-containing protein
NRRL3_06338	76.6942	1.15667	0.370401	3.12276	0.00179164	0.00903224	3111		nucleoside phosphorylase domain-containing protein
NRRL3_11484	157.989	1.15649	0.259878	4.45014	8.58139e-06	8.76864e-05	2844		nucleoside phosphorylase domain-containing protein
NRRL3_08208	2425.68	1.1557	0.183989	6.28136	3.35614e-10	7.10108e-09	3186		tetratricopeptide-like helical domain-containing protein
NRRL3_05859	942.963	1.15424	0.128892	8.95506	3.39561e-19	1.4846e-17	1089		endo-polygalacturonase Pga28B
NRRL3_08999	111.978	1.15406	0.350886	3.28897	0.00100554	0.00555377	816		fungal-specific transcription factor
NRRL3_03756	952.592	1.14976	0.289924	3.96573	7.31713e-05	0.000571754	7869		polyketide synthase
NRRL3_09200	4472.64	1.14909	0.158737	7.23895	4.52166e-13	1.26211e-11	1314		glycosyltransferase family 2 protein
NRRL3_06822	365.278	1.149	0.18422	6.23712	4.457e-10	9.3107e-09	1548		cytochrome P450
NRRL3_02090	54.2613	1.14634	0.415687	2.7577	0.00582098	0.0247705	1284		major facilitator superfamily, sugar/inositol transporter-like protein
NRRL3_01410	199.51	1.14594	0.312292	3.66945	0.00024307	0.00163944	1497		aldehyde dehydrogenase domain-containing protein
NRRL3_01721	657.317	1.14541	0.240741	4.75783	1.95689e-06	2.29918e-05	1359		alcohol acetyltransferase/N-acetyltransferase family protein
NRRL3_05195	796.704	1.14458	0.296993	3.85389	0.000116257	0.000856628	2724		hypothetical protein
NRRL3_01205	100.353	1.14066	0.352585	3.23515	0.00121578	0.00651119	1041		hypothetical protein
NRRL3_02889	62.2842	1.13822	0.389545	2.92192	0.00347881	0.0158992	651		hypothetical protein
NRRL3_05214	154.861	1.13691	0.310202	3.66505	0.000247291	0.0016611	684		hypothetical protein
NRRL3_02981	222.353	1.1367	0.273817	4.15131	3.3058e-05	0.000291484	1239		glycosyltransferase family 25 protein
NRRL3_02992	155.097	1.1363	0.255913	4.44019	8.9878e-06	9.12728e-05	1671		methylmalonate-semialdehyde dehydrogenase-like protein
NRRL3_01263	438.294	1.13162	0.179711	6.2969	3.0365e-10	6.4663e-09	1323		acyl-CoA dehydrogenase
NRRL3_06241	90.1927	1.13121	0.328523	3.44333	0.000574608	0.00343064	3006		hydantoinase/oxoprolinase family protein
NRRL3_05896	104.571	1.13009	0.426573	2.64924	0.00806741	0.0329125	1758		tetratricopeptide repeat-containing protein
NRRL3_00765	103.508	1.12852	0.317611	3.55316	0.000380633	0.00241711	3951		ankyrin repeat domain-containing protein
NRRL3_02959	90.7147	1.12777	0.325904	3.46045	0.000539273	0.00326428	2130		fungal-specific transcription factor
NRRL3_04317	75.7649	1.12524	0.388813	2.89405	0.0038031	0.0171656	1056		alcohol dehydrogenase domain-containing protein
NRRL3_07122	240.374	1.1233	0.215388	5.21523	1.8359e-07	2.6139e-06	1203		hypothetical protein
NRRL3_07671	49.6644	1.12203	0.442567	2.53528	0.0112356	0.04335	1296		indoleamine 2,3-dioxygenase
NRRL3_06356	246.271	1.11968	0.288904	3.87563	0.000106349	0.000792487	1020		hypothetical protein
NRRL3_09736	159.391	1.11808	0.293955	3.80357	0.000142626	0.00102774	1434		DNA binding domain-containing protein
NRRL3_03959	733.615	1.11783	0.202069	5.5319	3.16781e-08	5.09532e-07	1521		annexin A14-like protein
NRRL3_08764	3559.27	1.11727	0.218054	5.12381	2.99417e-07	4.1148e-06	1569		amino acid/polyamine transporter I family protein
NRRL3_11378	113.106	1.11487	0.299899	3.71749	0.000201214	0.00139132	1854		GMC oxidoreductase
NRRL3_10899	245.94	1.11425	0.235267	4.73614	2.17832e-06	2.52926e-05	846		zinc finger domain-containing protein, C2H2-type
NRRL3_04747	70.6655	1.11152	0.369503	3.00814	0.00262848	0.0124926	1131		zinc finger, C2H2-type and acyl transferase/acyl hydrolase/lysophospholipase domain-containing protein
NRRL3_01444	172.811	1.10933	0.256865	4.31873	1.56928e-05	0.000151279	3564		uncharacterized protein
NRRL3_02663	201.53	1.10314	0.246176	4.48111	7.42545e-06	7.68282e-05	843		short-chain dehydrogenase/reductase family protein
NRRL3_11751	1708.01	1.10067	0.197144	5.5831	2.36275e-08	3.84618e-07	735		hypothetical protein
NRRL3_10834	488.555	1.09987	0.268603	4.09479	4.22554e-05	0.000360247	1179		protein kinase domain-containing protein
NRRL3_02847	384.348	1.09599	0.202878	5.40224	6.58145e-08	1.0098e-06	711		maltose/galactoside acetyltransferase domain-containing protein
NRRL3_00953	214.463	1.08909	0.223787	4.86664	1.13513e-06	1.39505e-05	1677		endo-rhamnogalacturonase Rhg28B
NRRL3_11734	396.253	1.08885	0.183588	5.93095	3.01194e-09	5.55241e-08	2025		fungal-specific transcription factor
NRRL3_11438	141.662	1.08819	0.31045	3.5052	0.000456257	0.0028354	579		molybdenum cofactor sulfurase, C-terminal domain-containing protein
NRRL3_10258	277.896	1.0864	0.199535	5.44468	5.18998e-08	8.11427e-07	1596		tannase/feruloyl esterase family protein
NRRL3_09704	62.2923	1.08501	0.418103	2.59508	0.00945694	0.0375579	1044		CHAT domain-containing protein
NRRL3_07101	69.7189	1.08461	0.395866	2.73985	0.00614678	0.0259668	1698		caffeine resistance protein
NRRL3_03242	528.393	1.08366	0.160965	6.7323	1.67005e-11	4.12544e-10	501		hypothetical protein
NRRL3_07708	93.8992	1.0831	0.393712	2.75099	0.00594155	0.0252076	1719		hypothetical protein
NRRL3_03320	62.6608	1.08129	0.400062	2.70281	0.00687566	0.0285696	2145		fungal-specific transcription factor
NRRL3_07356	1140.62	1.0785	0.132844	8.11851	4.71961e-16	1.65959e-14	1332		NADH:flavin oxidoreductase/NADH oxidase, N-terminal domain-containing protein
NRRL3_06025	1193.42	1.07602	0.178354	6.03304	1.60901e-09	3.08112e-08	849		triosephosphate isomerase-like protein
NRRL3_10250	2554.18	1.07452	0.222251	4.83472	1.3333e-06	1.62046e-05	1863		lysophospholipase catalytic domain-containing protein
NRRL3_00735	469.887	1.07255	0.170282	6.29867	3.00214e-10	6.40694e-09	468		hypothetical protein
NRRL3_04267	398.907	1.06772	0.223901	4.76873	1.85391e-06	2.18597e-05	915		NmrA-like domain-containing protein
NRRL3_01727	278.011	1.06766	0.20841	5.1229	3.0087e-07	4.12902e-06	2049		prolyl oligopeptidase catalytic domain-containing protein
NRRL3_07236	1106.19	1.06637	0.127956	8.33387	7.82386e-17	2.97337e-15	942		NmrA-like domain-containing protein
NRRL3_03258	96.0952	1.06111	0.331568	3.20027	0.00137298	0.00722004	1275		FAD-binding domain-containing protein
NRRL3_04377	402.116	1.05808	0.210201	5.03363	4.81283e-07	6.42643e-06	1749		purine permease
NRRL3_03001	411.943	1.05807	0.192185	5.50549	3.68134e-08	5.83873e-07	2022		fungal-specific transcription factor
NRRL3_03016	94.7759	1.05357	0.325364	3.23813	0.00120317	0.00645763	333		stress responsive alpha-beta barrel domain-containing protein
NRRL3_11001	9246.32	1.05334	0.11548	9.12139	7.41636e-20	3.37701e-18	396		hypothetical protein
NRRL3_07827	251.905	1.05157	0.234149	4.49103	7.0881e-06	7.35688e-05	1491		major facilitator superfamily protein
NRRL3_03854	681.674	1.05052	0.1455	7.22003	5.19778e-13	1.44674e-11	1803		mitochondrial ATPase BCS1 domain-containing protein
NRRL3_07607	235.836	1.04921	0.237779	4.41254	1.02166e-05	0.000102488	639		hypothetical protein
NRRL3_07650	1018.52	1.04848	0.173422	6.04583	1.48643e-09	2.85748e-08	2280		pH-response regulator protein PalF/Rim8
NRRL3_11020	2311.31	1.04768	0.163968	6.38954	1.66389e-10	3.63737e-09	1779		hypothetical protein
NRRL3_07894	144.516	1.04755	0.294263	3.55992	0.000370964	0.00236789	1797		major facilitator superfamily, sugar transporter-like protein
NRRL3_00390	139.001	1.04743	0.350491	2.98847	0.00280379	0.0131737	777		short-chain dehydrogenase/reductase family protein
NRRL3_02756	268.243	1.04691	0.262159	3.9934	6.51328e-05	0.000518393	2916		helicase, C-terminal domain-containing protein
NRRL3_01846	791.584	1.04517	0.30237	3.45659	0.00054706	0.00330351	2361		MHYT domain-containing protein
NRRL3_04271	272.143	1.04321	0.213382	4.88893	1.01387e-06	1.2649e-05	1290		alpha/beta hydrolase fold-1 domain-containing protein
NRRL3_04365	67.3733	1.04215	0.377643	2.75962	0.00578687	0.0246572	720		hypothetical protein
NRRL3_08681	942.386	1.0417	0.168238	6.19181	5.94771e-10	1.21424e-08	771		P-loop containing nucleoside triphosphate hydrolase domain-containing protein
NRRL3_01206	532.451	1.03999	0.188136	5.52787	3.24138e-08	5.19094e-07	768		alpha/beta hydrolase fold-1 domain-containing protein
NRRL3_06839	294.564	1.03848	0.32868	3.15953	0.00158021	0.00814082	1497		major facilitator superfamily, sugar transporter-like protein
NRRL3_07649	99.5361	1.03769	0.316233	3.28142	0.00103287	0.00568569	882		meiotic nuclear division protein 1-like protein
NRRL3_03464	1026.02	1.03726	0.124599	8.32483	8.44529e-17	3.19724e-15	1521		diacylglycerol O-acyltransferase 1-like protein
NRRL3_03112	205.293	1.03279	0.283789	3.63929	0.000273387	0.00181908	1104		alpha/beta hydrolase fold-3 domain-containing protein
NRRL3_09020	574.104	1.03274	0.158222	6.52715	6.70324e-11	1.53321e-09	1755		fungal-specific transcription factor
NRRL3_04147	10369.2	1.03146	0.16086	6.41215	1.43482e-10	3.15756e-09	252		hypothetical protein
NRRL3_00403	100.743	1.0302	0.340116	3.02896	0.00245397	0.0118108	1611		uncharacterized protein
NRRL3_11085	640.204	1.02827	0.146085	7.03887	1.93803e-12	5.2037e-11	717		eukaryotic translation initiation factor 4E-like protein
NRRL3_06476	83.7263	1.0251	0.354978	2.88779	0.00387955	0.0174658	1491		aldehyde dehydrogenase domain-containing protein
NRRL3_00624	849.312	1.02445	0.153689	6.66577	2.63274e-11	6.3141e-10	1689		homeobox transcription factor
NRRL3_10612	70.4368	1.02388	0.408154	2.50857	0.0121222	0.0461934	579		histidine phosphatase superfamily protein
NRRL3_00682	176.64	1.02319	0.246581	4.14951	3.33185e-05	0.000293422	1539		cytochrome P450
NRRL3_00004	85.3248	1.02001	0.387204	2.63431	0.00843089	0.0342258	3444		alpha-factor-transporting ATPase-like protein
NRRL3_09716	81.6087	1.01363	0.341594	2.96735	0.00300382	0.013974	1662		xylose transporter
NRRL3_05661	294.738	1.01269	0.228469	4.43252	9.3139e-06	9.43904e-05	2580		glycoside hydrolase family 3 protein
NRRL3_11524	165.425	1.01062	0.311107	3.24845	0.00116035	0.00625161	3570		tetratricopeptide-like helical domain-containing protein
NRRL3_02023	176.482	1.0092	0.244812	4.12235	3.75033e-05	0.000324709	1968		glycoside hydrolase family 31 protein
NRRL3_06796	85.6732	1.00841	0.372343	2.70827	0.00676344	0.0281981	1098		aminoglycoside phosphotransferase domain-containing protein
NRRL3_05577	485.103	1.00606	0.165558	6.07681	1.226e-09	2.38467e-08	1563		hypothetical protein
NRRL3_09737	105.497	1.00593	0.305284	3.29506	0.000984005	0.00545565	918		hypothetical protein
NRRL3_10255	97.2403	1.00392	0.334795	2.9986	0.00271223	0.0128227	1032		ketopantoate reductase ApbA/PANE-like protein
NRRL3_08738	1013.94	1.00334	0.240078	4.17921	2.92522e-05	0.000262764	1476		endo-1,6-beta-glucanase
NRRL3_06210	141.382	1.00189	0.318135	3.14925	0.00163689	0.00837602	2025		fungal-specific transcription factor
NRRL3_08754	674.955	1.00182	0.157412	6.36436	1.96109e-10	4.24015e-09	420		uncharacterized protein
NRRL3_06477	3967.66	1.00125	0.174458	5.7392	9.51246e-09	1.6375e-07	1434		bestrophin/UPF0187 family protein
NRRL3_11402	136.077	0.998402	0.278187	3.58897	0.000331991	0.00215532	987		patatin/phospholipase A2-related domain-containing protein
NRRL3_04481	112.226	0.995198	0.303906	3.27469	0.00105777	0.0057937	1350		major facilitator superfamily protein
NRRL3_10045	1138.54	0.993566	0.283677	3.50245	0.000461	0.00286127	1308		receptor L-domain-containing protein
NRRL3_11053	453.406	0.992248	0.177517	5.58959	2.27608e-08	3.71121e-07	2457		FAD/NAD(P)-binding domain-containing protein
NRRL3_08290	151.359	0.990968	0.275749	3.59373	0.000325975	0.00212464	1377		PLC-like phosphodiesterase, TIM beta/alpha-barrel domain-containing protein
NRRL3_04339	147.595	0.988484	0.279134	3.54126	0.000398223	0.00250947	1803		CocE/serine esterase family protein
NRRL3_08005	4454.66	0.988044	0.119395	8.27539	1.28031e-16	4.77387e-15	1992		prolyl oligopeptidase catalytic domain-containing protein
NRRL3_07484	300.701	0.985888	0.23415	4.2105	2.54811e-05	0.000231471	1692		flavin monooxygenase-like protein
NRRL3_08397	404.799	0.98229	0.175096	5.61	2.0233e-08	3.32096e-07	1473		FAD-binding domain-containing protein
NRRL3_09127	84.6879	0.976403	0.34465	2.83303	0.00461095	0.020248	1578		major facilitator superfamily, sugar transporter-like protein
NRRL3_03995	1060.52	0.975809	0.126402	7.71988	1.16436e-14	3.61794e-13	4629		ABC transporter type 1, transmembrane domain-containing protein
NRRL3_01150	1227.48	0.97478	0.167252	5.8282	5.60277e-09	9.93913e-08	1152		amidohydrolase-related domain-containing protein
NRRL3_05128	849.993	0.972213	0.173853	5.59217	2.24248e-08	3.66247e-07	999		life-span regulatory factor-like protein
NRRL3_04912	113.03	0.967504	0.331082	2.92225	0.00347517	0.0158899	3123		molybdopterin oxidoreductase family protein
NRRL3_03164	221.516	0.96618	0.22824	4.23317	2.30419e-05	0.000212584	729		alpha/beta hydrolase fold-1 domain-containing protein
NRRL3_04294	108.451	0.964778	0.344247	2.80258	0.0050696	0.0219512	1518		fungal-specific transcription factor
NRRL3_10052	13280.9	0.958312	0.0876293	10.936	7.75688e-28	5.35984e-26	1623		major facilitator superfamily glucose transporter
NRRL3_01286	239.812	0.956107	0.270898	3.5294	0.0004165	0.00261298	492		hypothetical protein
NRRL3_11051	126.807	0.955797	0.316222	3.02255	0.00250654	0.0120112	1164		myc-type, basic helix-loop-helix domain-containing protein
NRRL3_11104	344.983	0.954814	0.197585	4.83243	1.34877e-06	1.63725e-05	2364		magnesium transporter CorA/zinc transporter ZntB family protein
NRRL3_09864	4296.6	0.952777	0.143623	6.63388	3.26984e-11	7.71104e-10	873		short-chain dehydrogenase/reductase family protein
NRRL3_00689	180.734	0.949358	0.270793	3.50584	0.000455173	0.00283044	2766		hypothetical protein
NRRL3_03165	102.156	0.949349	0.312659	3.03637	0.00239444	0.0115638	2850		amidohydrolase-related domain-containing protein
NRRL3_04473	110.33	0.947664	0.301216	3.14612	0.0016545	0.00843992	990		transaldolase/fructose-6-phosphate aldolase family protein
NRRL3_04042	232.581	0.946874	0.248383	3.81215	0.000137765	0.000997258	1416		aldehyde dehydrogenase domain-containing protein
NRRL3_09114	1438.24	0.943741	0.114855	8.21681	2.0898e-16	7.59167e-15	3426		hypothetical protein
NRRL3_03928	519.273	0.936968	0.34493	2.7164	0.00659954	0.0275963	771		xylanase
NRRL3_03819	166.642	0.933676	0.249311	3.74502	0.00018038	0.00126138	1023		pyruvate/phosphoenolpyruvate kinase-like domain-containing protein
NRRL3_03353	476.522	0.933057	0.221714	4.20838	2.57211e-05	0.000233379	879		alpha/beta hydrolase fold-1 domain-containing protein
NRRL3_10961	164.374	0.929912	0.265126	3.50743	0.000452463	0.00281713	2043		ATP-citrate lyase/succinyl-CoA ligase domain-containing protein
NRRL3_03944	123.714	0.929138	0.293198	3.16898	0.00152974	0.0079346	732		uncharacterized protein
NRRL3_02176	686.981	0.928817	0.14899	6.23409	4.54405e-10	9.47251e-09	852		ceramidase-like protein
NRRL3_03043	487.037	0.928166	0.181878	5.10324	3.33893e-07	4.5569e-06	1203		aminotransferase class V domain-containing protein
NRRL3_09196	173.665	0.927575	0.291571	3.1813	0.00146616	0.00766513	546		hypothetical protein
NRRL3_05626	1873.48	0.926223	0.143245	6.46603	1.00613e-10	2.24922e-09	489		hypothetical protein
NRRL3_04900	1584.37	0.925477	0.258002	3.5871	0.000334381	0.00216941	867		acetate permease
NRRL3_10228	3046.28	0.925218	0.109397	8.45746	2.73266e-17	1.06725e-15	768		DSBA-like thioredoxin domain-containing protein
NRRL3_05839	839.272	0.921647	0.154207	5.9767	2.27705e-09	4.26935e-08	522		hypothetical protein
NRRL3_03295	146.281	0.920668	0.267932	3.4362	0.000589931	0.00350728	801		hypothetical protein
NRRL3_09572	2420.9	0.918946	0.102274	8.98514	2.58415e-19	1.14502e-17	1509		cytochrome P450
NRRL3_07118	124.715	0.917238	0.284298	3.22633	0.00125388	0.00668984	1596		phytase-like domain-containing protein
NRRL3_06419	101.942	0.917118	0.307509	2.98242	0.00285983	0.0133924	2346		glycoside hydrolase family 3 protein
NRRL3_08679	1002.97	0.914175	0.135084	6.76745	1.3107e-11	3.27874e-10	885		short-chain dehydrogenase/reductase family protein
NRRL3_07723	11824.3	0.911954	0.153223	5.95182	2.65175e-09	4.92434e-08	918		polyubiquitin
NRRL3_05197	269.938	0.909854	0.205923	4.41842	9.94262e-06	0.000100248	732		YrdC domain-containing protein
NRRL3_11737	2473.24	0.909489	0.109534	8.30323	1.01323e-16	3.80673e-15	1020		sugar phosphate transporter domain-containing protein
NRRL3_02036	2185.47	0.909235	0.141071	6.44523	1.15425e-10	2.56296e-09	1104		hypothetical protein
NRRL3_08943	323.112	0.906623	0.186323	4.86586	1.1396e-06	1.39881e-05	1431		hypothetical protein
NRRL3_01624	126.015	0.906565	0.305686	2.96567	0.0030202	0.0140304	1542		cytochrome P450
NRRL3_05772	120.624	0.905515	0.33052	2.73967	0.00615014	0.0259699	1845		fungal-specific transcription factor
NRRL3_11036	131.194	0.905226	0.287586	3.14767	0.00164575	0.00841264	1620		major facilitator superfamily, sugar/inositol transporter-like protein
NRRL3_09708	594.449	0.903488	0.150468	6.00451	1.91911e-09	3.63231e-08	1929		caspase-like domain-containing protein
NRRL3_02160	310.228	0.902883	0.29627	3.0475	0.00230752	0.0112497	1122		hypothetical protein
NRRL3_10128	223.448	0.901293	0.236728	3.80729	0.000140498	0.00101555	11745		hybrid polyketide synthase/non-ribosomal peptide synthetase PynA
NRRL3_00770	535.225	0.901001	0.156303	5.76444	8.19274e-09	1.42522e-07	525		hypothetical protein
NRRL3_09833	529.053	0.899445	0.25701	3.49965	0.000465877	0.00288249	4683		P-loop containing nucleoside triphosphate hydrolase domain-containing protein
NRRL3_04611	844.782	0.896532	0.154177	5.81497	6.06441e-09	1.06814e-07	4749		P-loop containing nucleoside triphosphate hydrolase domain-containing protein
NRRL3_10140	167.767	0.89605	0.279253	3.20874	0.00133319	0.00705205	1833		carboxylesterase family protein
NRRL3_09016	103.251	0.895339	0.332133	2.69573	0.00702354	0.0291595	759		protein kinase-like domain-containing protein
NRRL3_04104	1188	0.894718	0.18145	4.93094	8.18337e-07	1.0447e-05	684		uracil phosphoribosyl transferase-like protein
NRRL3_08406	1966.62	0.892373	0.11083	8.05175	8.16167e-16	2.7905e-14	1701		peptidase S10, serine carboxypeptidase family protein
NRRL3_06070	202.537	0.892034	0.270985	3.29182	0.000995419	0.00551022	546		biogenesis of lysosome-related organelles complex 1 subunit 1-like protein
NRRL3_11753	221.169	0.891307	0.229761	3.87927	0.000104769	0.000784295	822		hypothetical protein
NRRL3_03130	790.922	0.891029	0.20569	4.3319	1.47829e-05	0.000143223	765		lactam utilization protein
NRRL3_00058	232.582	0.890857	0.227516	3.91558	9.01886e-05	0.000688149	939		alpha/beta hydrolase fold-1 domain-containing protein
NRRL3_11380	1305.79	0.888982	0.143322	6.2027	5.55042e-10	1.14736e-08	1014		hypothetical protein
NRRL3_05129	393.663	0.888356	0.213899	4.15316	3.27915e-05	0.000290074	1602		cytochrome P450-like protein
NRRL3_06179	192.096	0.887795	0.241899	3.6701	0.000242452	0.00163638	711		phosphoribulokinase/uridine kinase domain-containing protein
NRRL3_00060	1165.97	0.887231	0.125313	7.08012	1.44025e-12	3.89895e-11	1596		D-stereospecific N-terminal glycine-D-alanine aminopeptidase
NRRL3_08020	310.491	0.887187	0.268054	3.30973	0.000933845	0.00521023	975		aldehyde reductase
NRRL3_04507	857.64	0.886027	0.159461	5.55638	2.75431e-08	4.46153e-07	3924		RNA-dependent RNA polymerase
NRRL3_04624	129.572	0.886026	0.292102	3.03327	0.00241918	0.0116718	3177		heterokaryon incompatibility domain-containing protein
NRRL3_08114	14364.1	0.885424	0.117124	7.55969	4.04027e-14	1.21713e-12	990		hypothetical protein
NRRL3_01243	5547.6	0.883984	0.0961647	9.1924	3.84185e-20	1.79063e-18	1167		vacuolar calcium ion transporter
NRRL3_01348	172.987	0.883837	0.252411	3.50158	0.000462503	0.00286699	885		class II aldolase/adducin family protein
NRRL3_04452	1075.06	0.881662	0.131147	6.72272	1.78368e-11	4.37334e-10	1500		G protein-coupled receptor family 2 domain-containing protein
NRRL3_05833	3314.21	0.880917	0.180178	4.88914	1.01279e-06	1.2649e-05	2115		carbohydrate-binding module family 21 protein
NRRL3_05121	567.992	0.879648	0.170023	5.17372	2.29484e-07	3.20273e-06	711		hypothetical protein
NRRL3_06357	188.033	0.878647	0.260666	3.37078	0.000749553	0.00431353	1503		aldehyde dehydrogenase domain-containing protein
NRRL3_01295	373.085	0.876507	0.185375	4.7283	2.26407e-06	2.61959e-05	1395		flavin amine oxidase-like protein
NRRL3_01269	110.406	0.87545	0.320445	2.73198	0.00629551	0.026473	1302		major facilitator superfamily protein
NRRL3_11687	146.799	0.874944	0.265054	3.30101	0.000963382	0.0053599	1821		fungal-specific transcription factor
NRRL3_03973	112.721	0.871185	0.297235	2.93096	0.00337914	0.0154996	2931		nucleoside phosphorylase domain-containing protein
NRRL3_08876	134.111	0.87071	0.275606	3.15925	0.00158174	0.00814444	333		GTP cyclohydrolase 1 type 2/Nif3 family protein
NRRL3_04961	744.079	0.870603	0.14	6.21858	5.01688e-10	1.04142e-08	768		hypothetical protein
NRRL3_01792	637.144	0.86977	0.257531	3.37734	0.000731911	0.00422431	1620		amino acid/polyamine transporter I family protein
NRRL3_11041	100.868	0.868555	0.308648	2.81407	0.00489192	0.0212751	1863		flavin monooxygenase-like protein
NRRL3_01408	2734.32	0.864593	0.198217	4.36184	1.28973e-05	0.000126678	1803		GMC oxidoreductase
NRRL3_05819	5869.89	0.863789	0.103012	8.38536	5.05711e-17	1.93679e-15	1227		calcium/calmodulin-dependent protein kinase
NRRL3_08604	1091.43	0.863649	0.201946	4.27664	1.89734e-05	0.00017906	789		HpcH/HpaI aldolase/citrate lyase domain-containing protein
NRRL3_10925	168.247	0.86142	0.263599	3.26791	0.00108343	0.00590887	2127		DNA polymerase family X protein
NRRL3_04369	323.069	0.860931	0.187486	4.59197	4.39092e-06	4.78882e-05	4821		nucleoside phosphorylase domain-containing protein
NRRL3_05570	165.575	0.85661	0.263781	3.24743	0.00116453	0.00626727	543		KxDL motif-containing protein
NRRL3_09705	111.084	0.856031	0.301701	2.83735	0.00454902	0.0200099	876		hypothetical protein
NRRL3_00970	130.084	0.855727	0.285729	2.99489	0.00274542	0.0129425	459		LPS-induced tumour necrosis alpha factor domain-containing protein
NRRL3_09103	3095.61	0.855473	0.174927	4.89046	1.00599e-06	1.25837e-05	1029		carbon-nitrogen hydrolase domain-containing protein
NRRL3_10149	2489.92	0.855283	0.199	4.2979	1.72427e-05	0.000165252	345		hypothetical protein
NRRL3_02351	6330.06	0.85403	0.117752	7.25275	4.08383e-13	1.14313e-11	1623		major facilitator superfamily, sugar/inositol transporter-like protein
NRRL3_08576	413.407	0.853927	0.193432	4.4146	1.01196e-05	0.000101618	759		short-chain dehydrogenase/reductase family protein
NRRL3_08328	134.966	0.852368	0.294551	2.89378	0.00380629	0.0171656	1698		FAD-linked oxidoreductase
NRRL3_02965	355.869	0.852217	0.183141	4.65335	3.26592e-06	3.66294e-05	867		hypothetical protein
NRRL3_01065	88.0522	0.849841	0.332584	2.55527	0.0106106	0.0413581	789		short-chain dehydrogenase/reductase family protein
NRRL3_10408	727.127	0.849732	0.195979	4.33583	1.45212e-05	0.000141086	2037		dual specificity phosphatase-like protein
NRRL3_08737	562.5	0.847005	0.230217	3.67916	0.000234001	0.00158802	1839		hypothetical protein
NRRL3_08380	225.782	0.845601	0.306514	2.75877	0.00580197	0.0247109	747		xyloglucanase
NRRL3_07120	1715.94	0.84553	0.113632	7.44094	9.99692e-14	2.92247e-12	3015		six-bladed beta-propeller, TolB-like domain-containing protein
NRRL3_05645	167.989	0.84309	0.254667	3.31056	0.000931108	0.0051979	1533		ribonuclease H-like domain-containing protein
NRRL3_07397	756.042	0.842339	0.155208	5.42715	5.72614e-08	8.86834e-07	738		hydrolase
NRRL3_11360	495.225	0.837749	0.159852	5.24079	1.59887e-07	2.29629e-06	1212		alpha/beta hydrolase fold-3 domain-containing protein
NRRL3_02988	272.103	0.83592	0.206893	4.04034	5.33739e-05	0.000438394	1014		phytanoyl-CoA dioxygenase-like protein
NRRL3_01003	1340.75	0.835245	0.180781	4.62021	3.83353e-06	4.23704e-05	1968		hypothetical protein
NRRL3_10257	2015.39	0.834215	0.150421	5.54589	2.9247e-08	4.71434e-07	1953		poly (ADP-ribose) polymerase
NRRL3_01681	524.866	0.826511	0.195381	4.23025	2.33433e-05	0.000214962	891		Skp1/BTB/POZ domain-containing protein
NRRL3_05813	138.909	0.825889	0.288027	2.8674	0.00413856	0.0184369	1806		thiamine pyrophosphate enzyme domain-containing protein
NRRL3_00181	333.71	0.825134	0.276223	2.9872	0.00281542	0.0132158	1158		hypothetical protein
NRRL3_11291	441.521	0.823562	0.183993	4.47604	7.60388e-06	7.8592e-05	2112		major facilitator superfamily protein
NRRL3_08904	599.769	0.821124	0.193283	4.2483	2.15394e-05	0.000200029	828		short-chain dehydrogenase/reductase family protein
NRRL3_06795	177.464	0.820858	0.28322	2.89831	0.00375183	0.0169588	1221		fungal-specific transcription factor
NRRL3_04542	102.574	0.820552	0.313051	2.62114	0.00876351	0.0353202	1278		protein kinase domain-containing protein
NRRL3_09251	855.893	0.819187	0.181446	4.51478	6.33816e-06	6.66958e-05	993		aldose 1-epimerase
NRRL3_04701	256.948	0.818686	0.205715	3.97972	6.89978e-05	0.000544978	2148		lanosterol synthase
NRRL3_05324	50507.4	0.818384	0.153843	5.3196	1.03995e-07	1.54523e-06	3417		hypothetical protein
NRRL3_00253	288.729	0.816722	0.257607	3.17042	0.00152219	0.00790371	1209		iron-type alcohol dehydrogenase domain-containing protein
NRRL3_00897	1564.49	0.816496	0.122756	6.65135	2.90409e-11	6.94803e-10	1374		mannan endo-1,6-alpha-mannosidase
NRRL3_04872	712.644	0.813388	0.152494	5.33389	9.61308e-08	1.44138e-06	711		isochorismatase-like domain-containing protein
NRRL3_08035	739.475	0.812782	0.142157	5.71749	1.08108e-08	1.83858e-07	1902		restriction of telomere capping protein
NRRL3_07879	379.001	0.810222	0.20305	3.99026	6.60012e-05	0.000524242	1722		ankyrin repeat domain-containing protein
NRRL3_11507	894.143	0.809066	0.165929	4.87598	1.08269e-06	1.34229e-05	909		BTB/POZ domain-containing protein
NRRL3_06030	261.617	0.808862	0.238481	3.39173	0.000694537	0.00404165	1056		alcohol dehydrogenase domain-containing protein
NRRL3_04285	265.018	0.808428	0.208343	3.88028	0.000104338	0.000782219	1518		aldehyde dehydrogenase
NRRL3_05209	603.61	0.801431	0.19405	4.13002	3.62735e-05	0.000316065	1935		ferric reductase domain-containing protein
NRRL3_10689	2174.18	0.801392	0.20992	3.81761	0.000134753	0.000979762	3675		WW domain-containing protein
NRRL3_03038	378.922	0.800326	0.177946	4.49758	6.87309e-06	7.14874e-05	1101		fungal-specific transcription factor
NRRL3_06344	2152.92	0.796549	0.108353	7.3514	1.96145e-13	5.65046e-12	495		ATPase, V0 complex, proteolipid subunit c
NRRL3_01819	384.197	0.796311	0.180359	4.41514	1.00945e-05	0.000101469	1863		major facilitator superfamily protein
NRRL3_05541	2159.85	0.79612	0.150389	5.29376	1.19828e-07	1.76193e-06	465		hypothetical protein
NRRL3_06507	1574.5	0.795649	0.126533	6.28809	3.21399e-10	6.82955e-09	1296		BAR domain-containing protein
NRRL3_09007	115.343	0.795381	0.302711	2.62752	0.00860092	0.0347874	1560		fungal-specific transcription factor
NRRL3_07524	327.14	0.795161	0.236615	3.36057	0.000777806	0.00444763	1680		ribonuclease Caf1 family protein
NRRL3_05763	886.321	0.794284	0.159114	4.99193	5.97795e-07	7.87574e-06	3690		calcium-transporting ATPase
NRRL3_07566	576.219	0.793318	0.167516	4.73576	2.18234e-06	2.53096e-05	2328		protein kinase domain-containing protein
NRRL3_02606	2694.23	0.793243	0.160013	4.95736	7.14567e-07	9.2444e-06	516		F-box domain-containing protein
NRRL3_02932	5140.58	0.792097	0.0939704	8.42921	3.48006e-17	1.34849e-15	2676		chitin synthase
NRRL3_04955	661.49	0.790504	0.172934	4.57113	4.85108e-06	5.19887e-05	999		NAD(P)-binding domain-containing protein
NRRL3_01665	333.575	0.790294	0.286874	2.75485	0.00587191	0.024955	1170		glycosyltransferase family 25 protein
NRRL3_00710	338.942	0.78894	0.234449	3.36509	0.000765198	0.0043806	1743		major facilitator superfamily protein
NRRL3_06587	1578.51	0.788357	0.117773	6.69385	2.17381e-11	5.23888e-10	1359		peptidase C78, ubiquitin fold modifier-specific peptidase 1/2 family protein
NRRL3_04938	387.407	0.787887	0.205192	3.83975	0.000123159	0.000902768	1968		long-chain-fatty-acid--CoA ligase FadD17-like protein
NRRL3_02971	694.79	0.787339	0.167823	4.6915	2.71215e-06	3.1017e-05	822		hypothetical protein
NRRL3_04797	1783.43	0.787056	0.149699	5.25758	1.45965e-07	2.1086e-06	1002		myb domain-containing protein
NRRL3_08601	3646.37	0.78688	0.10791	7.29199	3.05399e-13	8.64656e-12	1698		tripeptidyl aminopeptidase-like protein
NRRL3_03876	2126.34	0.786574	0.134801	5.83509	5.37612e-09	9.57144e-08	726		hypothetical protein
NRRL3_10088	342.662	0.784811	0.197317	3.97741	6.96687e-05	0.000548523	2532		glycosyltransferase family 1 protein
NRRL3_04888	346.155	0.783532	0.232529	3.36961	0.000752756	0.00432153	1098		mediator of ErbB2-driven cell motility Memo-like protein
NRRL3_11705	260.407	0.782442	0.20522	3.8127	0.000137459	0.000996505	3594		zinc finger domain-containing protein, C2H2-like
NRRL3_07821	1101	0.782292	0.277126	2.82287	0.00475959	0.0207911	3969		hypothetical protein
NRRL3_01657	296.225	0.781422	0.19371	4.03397	5.48427e-05	0.000447852	3366		protein tyrosine phosphatase domain-containing protein
NRRL3_06844	449.333	0.778858	0.186349	4.17956	2.92069e-05	0.000262596	618		glutathione S-transferase and glutathione peroxidase
NRRL3_02812	1254.25	0.774386	0.125358	6.17739	6.51685e-10	1.32496e-08	996		epoxide hydrolase-like protein
NRRL3_02223	191.354	0.773285	0.231048	3.34686	0.000817331	0.00464942	2856		hypothetical protein
NRRL3_10584	437.752	0.773115	0.180269	4.28868	1.79736e-05	0.00017093	927		MaoC-like domain-containing protein
NRRL3_01380	136.933	0.772528	0.301303	2.56395	0.0103487	0.0405294	4527		ABC transporter type 1, transmembrane domain-containing protein
NRRL3_04918	5119.23	0.772252	0.135144	5.71428	1.10166e-08	1.87037e-07	993		membrane protein Sur7/Rim9 family protein
NRRL3_11152	199.624	0.771362	0.230002	3.35372	0.000797342	0.0045567	2334		chitin synthase
NRRL3_01960	2187.19	0.770202	0.116027	6.63812	3.17703e-11	7.52812e-10	1008		hypothetical protein
NRRL3_03426	1479.8	0.769573	0.237322	3.24274	0.00118385	0.00636088	1413		zinc/iron permease family protein
NRRL3_01226	195.633	0.766115	0.306538	2.49925	0.0124457	0.0472984	1260		alpha/beta hydrolase fold-1 domain-containing protein
NRRL3_01242	2247.31	0.764652	0.10943	6.98758	2.79662e-12	7.44837e-11	1308		vacuolar calcium ion transporter-like protein
NRRL3_03927	324.066	0.764545	0.196664	3.88757	0.000101253	0.000763729	843		BTB/POZ domain-containing protein
NRRL3_08279	746.023	0.76442	0.17112	4.46715	7.92699e-06	8.14206e-05	2301		fungal-specific transcription factor
NRRL3_00380	693.856	0.763572	0.140359	5.44012	5.32434e-08	8.28501e-07	1251		hypothetical protein
NRRL3_08694	2914.65	0.761644	0.130297	5.84543	5.05265e-09	9.02807e-08	1254		Ysc84 actin-binding domain-containing protein
NRRL3_05692	2394.92	0.761632	0.16572	4.59589	4.30904e-06	4.73085e-05	975		arginase
NRRL3_10326	204.142	0.760671	0.22746	3.34419	0.000825227	0.00468894	1125		oxoglutarate/iron-dependent dioxygenase domain-containing protein
NRRL3_10220	217.056	0.75941	0.223005	3.40534	0.000660805	0.00388194	423		hypothetical protein
NRRL3_10422	745.558	0.759352	0.146418	5.18621	2.14621e-07	3.0166e-06	1137		NADP-dependent oxidoreductase
NRRL3_05717	2721.11	0.758942	0.110388	6.87525	6.18829e-12	1.58822e-10	2370		uncharacterized protein
NRRL3_09931	2816.61	0.75868	0.142964	5.30678	1.11576e-07	1.65042e-06	1467		major facilitator superfamily, sugar transporter-like protein
NRRL3_09052	231.564	0.758326	0.259181	2.92585	0.00343512	0.0157298	1200		Ndt80 DNA-binding domain-containing protein
NRRL3_11793	242.916	0.758141	0.209412	3.62033	0.00029423	0.00194728	885		ankyrin repeat domain-containing protein
NRRL3_00448	658.7	0.756629	0.165422	4.57393	4.78662e-06	5.15213e-05	2616		hypothetical protein
NRRL3_07094	945.784	0.756278	0.140259	5.39203	6.96677e-08	1.06233e-06	1209		endo-1,5-alpha-arabinanase
NRRL3_08581	447.258	0.755199	0.247107	3.05617	0.00224187	0.0109609	1077		phthalate dioxygenase reductase-like protein
NRRL3_01412	246.876	0.754643	0.230928	3.26788	0.00108358	0.00590887	1617		hypothetical protein
NRRL3_05285	959.984	0.753232	0.162548	4.63392	3.58813e-06	3.97916e-05	1065		uncharacterized protein
NRRL3_04372	183.193	0.751806	0.242309	3.10267	0.00191782	0.0095681	1410		molybdenum cofactor sulfurase, C-terminal domain-containing protein
NRRL3_10054	364.985	0.748583	0.185369	4.03834	5.38302e-05	0.000441331	1368		amidohydrolase-related domain-containing protein
NRRL3_04602	895.244	0.74857	0.201291	3.71884	0.00020014	0.00138486	1737		major facilitator superfamily, sugar transporter-like protein
NRRL3_08860	4800.76	0.747569	0.129097	5.79076	7.00688e-09	1.22757e-07	1227		glycosyltransferase family 32 protein
NRRL3_05885	2336.73	0.746889	0.129827	5.75295	8.77014e-09	1.52298e-07	3084		glycoside hydrolase
NRRL3_11715	376.088	0.741371	0.188009	3.94327	8.0379e-05	0.000622006	1707		xylose transporter
NRRL3_08058	442.585	0.740081	0.187336	3.95055	7.79716e-05	0.000606166	276		hypothetical protein
NRRL3_09612	1722.58	0.738687	0.147758	4.99931	5.75361e-07	7.63106e-06	2799		beta-mannosidase
NRRL3_10262	1130.71	0.738439	0.128912	5.72825	1.01473e-08	1.7377e-07	1068		hypothetical protein
NRRL3_01573	1277.6	0.736847	0.132684	5.55342	2.8014e-08	4.53039e-07	1425		diacylglycerol kinase domain-containing protein
NRRL3_05718	343.194	0.735706	0.187001	3.93424	8.34614e-05	0.000642276	1071		hypothetical protein
NRRL3_00001	313.061	0.731651	0.224573	3.25797	0.00112212	0.0060688	3804		WD repeat and NACHT nucleoside triphosphatase domain-containing protein
NRRL3_00604	271.684	0.728658	0.202127	3.60495	0.000312209	0.00204436	1518		F-box domain-containing protein
NRRL3_11133	457.416	0.724948	0.169543	4.27588	1.9038e-05	0.000179327	1569		amino acid/polyamine transporter I family protein
NRRL3_09244	4961.02	0.721611	0.107411	6.71824	1.83938e-11	4.48764e-10	2841		trehalose 6-phosphate phosphatase
NRRL3_02418	250.524	0.721115	0.21267	3.39077	0.000696959	0.00405097	2082		fungal-specific transcription factor
NRRL3_04038	1557.6	0.72078	0.135787	5.30818	1.10725e-07	1.64029e-06	792		hypothetical protein
NRRL3_01179	300.401	0.720181	0.202512	3.55624	0.000376203	0.00239823	1281		fungal-specific transcription factor
NRRL3_11009	369.945	0.71844	0.211218	3.40141	0.000670391	0.00393124	558		plexin repeat-containing protein
NRRL3_02630	172.478	0.71833	0.256855	2.79664	0.00516371	0.0223001	3024		beta-galactosidase Lac35B
NRRL3_01425	482.655	0.71645	0.192864	3.71479	0.000203376	0.00140431	1845		acid phosphatase
NRRL3_07054	2510.31	0.714941	0.158377	4.51417	6.35652e-06	6.68179e-05	1995		fungal-specific transcription factor
NRRL3_00845	172.582	0.713831	0.264	2.7039	0.006853	0.0284994	3948		phytochrome photoreceptor
NRRL3_08855	313.506	0.71248	0.188502	3.77969	0.000157023	0.00111944	1068		nitronate monooxygenase domain-containing protein
NRRL3_11163	734.842	0.709219	0.205351	3.45369	0.000552965	0.00331947	969		hypothetical protein
NRRL3_10224	4977.71	0.708469	0.0984828	7.19383	6.29967e-13	1.73874e-11	1293		mannosyltransferase-like protein
NRRL3_05685	553.638	0.706223	0.152212	4.63974	3.4884e-06	3.88601e-05	3435		NB-ARC domain-containing protein
NRRL3_04541	302.63	0.705781	0.251287	2.80866	0.00497477	0.0215879	1062		glycosyltransferase family 8 protein
NRRL3_07676	1916.85	0.703859	0.110658	6.36069	2.00854e-10	4.32382e-09	1128		PLC-like phosphodiesterase, TIM beta/alpha-barrel domain-containing protein
NRRL3_11645	1469.56	0.7037	0.225202	3.12475	0.00177954	0.00898958	14169		non-ribosomal peptide synthetase SidC
NRRL3_01363	582.116	0.703465	0.191312	3.67705	0.00023595	0.00159905	780		glutathione S-transferase domain-containing protein
NRRL3_00974	343.12	0.70335	0.216248	3.25251	0.00114391	0.00617987	1476		zinc finger domain-containing protein, RING-type
NRRL3_06545	306.193	0.700475	0.210289	3.33101	0.00086533	0.0048999	1032		hypothetical protein
NRRL3_11777	252.135	0.699772	0.242496	2.88571	0.00390535	0.0175403	1068		nitrilase
NRRL3_11760	832.499	0.698397	0.141456	4.93719	7.92551e-07	1.0144e-05	2412		fungal-specific transcription factor
NRRL3_00855	287.642	0.696711	0.266252	2.61674	0.00887748	0.0356	867		uncharacterized protein
NRRL3_02100	441.375	0.696105	0.273551	2.54471	0.010937	0.0423798	1536		major facilitator superfamily protein
NRRL3_02523	502.847	0.695878	0.167424	4.15639	3.23319e-05	0.000286521	1161		L-arabinitol 4-dehydrogenase LadA
NRRL3_05201	208.643	0.695497	0.248448	2.79936	0.00512035	0.0221419	1764		alpha-glucosidase
NRRL3_09875	87796.5	0.694269	0.172315	4.02907	5.5999e-05	0.000455413	1914		alpha-amylase
NRRL3_01794	1410.8	0.692598	0.220881	3.13562	0.0017149	0.00871803	1092		magnesium transporter CorA/zinc transporter ZntB family protein
NRRL3_07954	758.305	0.691761	0.139346	4.96434	6.89346e-07	8.97422e-06	945		senescence marker protein-30-like protein
NRRL3_07355	1289.46	0.6891	0.147149	4.68302	2.82677e-06	3.2179e-05	501		peroxiredoxin
NRRL3_04680	6909.32	0.688874	0.105322	6.54063	6.12611e-11	1.40772e-09	1122		estrogen receptor-binding cyclophilin
NRRL3_04762	421.632	0.688591	0.200135	3.44063	0.000580368	0.00345875	657		glutathione-dependent formaldehyde-activating enzyme/centromere protein V domain-containing protein
NRRL3_03889	3138.31	0.688092	0.105981	6.49258	8.43763e-11	1.90783e-09	1404		hypothetical protein
NRRL3_06262	691.28	0.686041	0.160618	4.27126	1.94369e-05	0.000182736	4878		hypothetical protein
NRRL3_01749	588.026	0.685812	0.197799	3.46721	0.000525894	0.00319217	1590		FAD linked oxidase, N-terminal domain-containing protein
NRRL3_09483	291.282	0.681256	0.193297	3.5244	0.000424445	0.00265944	1263		protein kinase-like domain-containing protein
NRRL3_07695	2199.16	0.68081	0.232926	2.92286	0.00346834	0.0158661	1941		FAD-binding domain-containing protein
NRRL3_01585	1214.08	0.680703	0.155876	4.36694	1.25998e-05	0.000124126	1902		5'-nucleotidase/apyrase family protein
NRRL3_11433	3476.2	0.680675	0.158395	4.29733	1.72864e-05	0.00016551	1428		phosphatidylglycerol lysyltransferase, C-terminal domain-containing protein
NRRL3_04102	607.943	0.678485	0.170923	3.96952	7.20162e-05	0.000564308	387		hypothetical protein
NRRL3_11546	150.694	0.676914	0.269458	2.51213	0.0120004	0.0458936	1812		fungal-specific transcription factor
NRRL3_00786	2491.37	0.676382	0.117268	5.76785	8.02878e-09	1.39916e-07	1014		uncharacterized protein
NRRL3_08470	824.496	0.67503	0.147567	4.57439	4.77615e-06	5.15209e-05	624		ADP-ribose pyrophosphatase
NRRL3_05210	1374.47	0.674915	0.132731	5.08484	3.67937e-07	4.99394e-06	1641		pH-response regulator protein
NRRL3_07784	395.853	0.674619	0.177464	3.80144	0.00014386	0.00103456	948		arylamine N-acetyltransferase-like protein
NRRL3_11564	252.76	0.67457	0.20559	3.28114	0.00103388	0.0056857	2349		HORMA domain-containing protein
NRRL3_02111	644.874	0.674108	0.186675	3.61113	0.000304864	0.00200423	2376		ARS binding protein 2-like protein
NRRL3_11429	5123.11	0.671418	0.146176	4.59323	4.36445e-06	4.77048e-05	1548		glutamate decarboxylase
NRRL3_07256	363.718	0.669444	0.186327	3.59284	0.000327088	0.00212909	1554		amino acid/polyamine transporter I family protein
NRRL3_00598	816.675	0.669358	0.135806	4.92879	8.27391e-07	1.0549e-05	2037		armadillo-like helical domain-containing protein
NRRL3_00641	3105.92	0.669062	0.118075	5.66641	1.4582e-08	2.44211e-07	3204		chitin synthase
NRRL3_06426	1201.56	0.668966	0.128917	5.18911	2.113e-07	2.97415e-06	1320		peptidase M28 domain-containing protein
NRRL3_08446	1391.52	0.667921	0.138795	4.81229	1.49213e-06	1.79801e-05	2043		forkhead-associated domain-containing protein
NRRL3_10261	4057.81	0.667018	0.113604	5.87145	4.3201e-09	7.84686e-08	1488		major facilitator superfamily protein
NRRL3_10263	3604.44	0.666892	0.103519	6.44219	1.17764e-10	2.6032e-09	1221		FAD-binding domain-containing protein
NRRL3_01532	288.079	0.666649	0.212781	3.13302	0.00173016	0.00878057	1650		hexokinase
NRRL3_09952	801.705	0.664224	0.173714	3.82367	0.00013148	0.000957376	873		hypothetical protein
NRRL3_11382	363.916	0.663113	0.185437	3.57594	0.000348975	0.0022464	1236		nuclear transport factor 2 domain-containing protein
NRRL3_10645	903.647	0.662987	0.172926	3.83394	0.000126109	0.00092166	2853		kelch domain-containing protein
NRRL3_11106	224.763	0.662865	0.25155	2.63512	0.0084108	0.0341583	1743		tripeptidyl peptidase
NRRL3_06965	465.03	0.662058	0.166095	3.98602	6.71918e-05	0.000533271	984		uncharacterized protein
NRRL3_02616	267.405	0.659602	0.234641	2.81111	0.00493711	0.0214339	648		hypothetical protein
NRRL3_03872	319.26	0.659317	0.192767	3.42027	0.000625584	0.0036948	462		glutathione-dependent formaldehyde-activating enzyme/centromere protein V domain-containing protein
NRRL3_01240	937.32	0.655901	0.139994	4.6852	2.79682e-06	3.18747e-05	1371		tetratricopeptide repeat-containing protein
NRRL3_04220	656.746	0.650221	0.163732	3.97126	7.14941e-05	0.000560662	924		hypothetical protein
NRRL3_00057	308.897	0.64929	0.191067	3.39823	0.000678234	0.00396546	693		peptidase M24 domain-containing protein
NRRL3_08300	260551	0.648528	0.122879	5.27776	1.30774e-07	1.90307e-06	1923		glucoamylase Gla15A
NRRL3_00027	321.29	0.648459	0.187663	3.45545	0.000549381	0.00331002	723		HAD-like domain-containing protein
NRRL3_00165	685.401	0.64797	0.141961	4.56441	5.00903e-06	5.35651e-05	624		hypothetical protein
NRRL3_04855	249.573	0.643922	0.239556	2.68798	0.00718853	0.0298069	1188		NUDIX hydrolase domain-containing protein
NRRL3_09498	605.936	0.643783	0.147694	4.3589	1.30719e-05	0.000128225	1662		flavin monooxygenase-like protein
NRRL3_10528	1732.88	0.64344	0.144344	4.45768	8.28521e-06	8.48354e-05	2307		glycosyltransferase family 8 protein
NRRL3_00793	1566.48	0.643073	0.112423	5.72013	1.06444e-08	1.8134e-07	2139		nucleoside phosphatase Gda1/CD39 family protein
NRRL3_02784	262.532	0.642449	0.213964	3.0026	0.0026768	0.0126856	1845		fungal-specific transcription factor
NRRL3_04092	255.967	0.641914	0.22899	2.80324	0.00505917	0.0219253	1371		hypothetical protein
NRRL3_01781	388.109	0.64111	0.171167	3.74552	0.000180017	0.00125974	1812		major facilitator superfamily protein
NRRL3_09051	543.581	0.638847	0.18758	3.40574	0.000659849	0.00387863	2535		beta-mannosidase
NRRL3_09988	500.911	0.638466	0.202525	3.15253	0.00161862	0.00830837	822		peptidase C15, pyroglutamyl peptidase I-like protein
NRRL3_04913	1568.17	0.638407	0.130756	4.88242	1.04793e-06	1.30411e-05	3669		patatin/phospholipase A2-related domain-containing protein
NRRL3_02652	639.775	0.638394	0.149499	4.27023	1.95269e-05	0.000183324	798		2-dehydro-3-deoxy-D-gluconate 5-dehydrogenase
NRRL3_09954	210.794	0.637162	0.243129	2.62068	0.00877555	0.0353202	651		hypothetical protein
NRRL3_05216	210.181	0.636915	0.220129	2.89338	0.00381125	0.0171802	1944		fungal-specific transcription factor
NRRL3_01462	259.405	0.635798	0.229751	2.76734	0.0056516	0.0241537	2382		glycoside hydrolase family 92 protein
NRRL3_00849	377.152	0.630865	0.174799	3.60909	0.000307277	0.00201607	4164		Dicer-like protein 2-1
NRRL3_03073	460.339	0.629513	0.204	3.08585	0.00202973	0.010053	1998		tripeptidyl aminopeptidase-like protein
NRRL3_11161	337.42	0.629185	0.199702	3.15062	0.00162923	0.00835361	1047		WLM domain-containing protein
NRRL3_06714	14081.3	0.627557	0.146233	4.29147	1.77492e-05	0.000169285	708		hypothetical protein
NRRL3_07801	1703.83	0.626783	0.149037	4.20556	2.60432e-05	0.000236085	1185		hypothetical protein
NRRL3_05726	1395.07	0.625791	0.139124	4.49808	6.85692e-06	7.13944e-05	840		THUMP domain-containing protein
NRRL3_05517	2641.95	0.624986	0.133101	4.69558	2.65852e-06	3.04743e-05	1833		hypothetical protein
NRRL3_09651	158.285	0.620442	0.250066	2.48111	0.0130973	0.0492633	582		hypothetical protein
NRRL3_03766	932.808	0.619716	0.13881	4.46451	8.02534e-06	8.23445e-05	867		short-chain dehydrogenase/reductase family protein
NRRL3_09297	217.727	0.61751	0.21703	2.84528	0.00443727	0.0195998	1500		aldehyde dehydrogenase domain-containing protein
NRRL3_07952	208.051	0.617061	0.237518	2.59795	0.0093782	0.0372961	1404		phytase PhyA, extracellular
NRRL3_05408	292.066	0.616853	0.218071	2.82867	0.00467411	0.0204864	1191		laminarinase
NRRL3_00076	1087.31	0.616296	0.216278	2.84956	0.004378	0.0193726	1719		pyruvate decarboxylase
NRRL3_03787	281.75	0.61615	0.196948	3.12849	0.00175709	0.0089035	765		hypothetical protein
NRRL3_11077	1635.11	0.615309	0.144864	4.2475	2.1617e-05	0.000200561	996		chitin synthase export chaperone
NRRL3_03122	1433.39	0.615232	0.177186	3.47224	0.000516136	0.00314811	693		hypothetical protein
NRRL3_05668	1090.69	0.614996	0.151133	4.06924	4.71659e-05	0.000394825	531		hypothetical protein
NRRL3_00227	299.214	0.614794	0.202316	3.03879	0.00237533	0.0114996	2310		fungal-specific transcription factor
NRRL3_06728	1248.75	0.612753	0.243921	2.51209	0.0120017	0.0458936	2034		transcription factor Ovo-like protein
NRRL3_08377	3265.72	0.611225	0.130936	4.66813	3.03946e-06	3.42451e-05	1659		purine-cytosine permease-like protein
NRRL3_02724	830.478	0.610578	0.144925	4.21305	2.51944e-05	0.000229866	1668		short-chain dehydrogenase/reductase family protein
NRRL3_10800	806.841	0.607941	0.142375	4.27001	1.95461e-05	0.000183324	702		cytokinin riboside 5'-monophosphate phosphoribohydrolase LOG-like protein
NRRL3_03789	200.761	0.606737	0.241017	2.5174	0.0118225	0.0453309	2559		dimethylglycine oxidase
NRRL3_02208	7779.09	0.606607	0.117581	5.15904	2.48226e-07	3.44483e-06	2295		fungal-specific transcription factor
NRRL3_04047	1465.28	0.606382	0.153558	3.94887	7.85199e-05	0.000608992	1875		non-catalytic hexokinase-like protein, involved in regulation of extracellular proteases in response to carbon starvation
NRRL3_02479	340.954	0.606139	0.185879	3.26094	0.00111045	0.00601887	3051		exo-beta-1,4-galactanase
NRRL3_09888	991.032	0.605873	0.175739	3.44758	0.000565642	0.00338734	1383		hypothetical protein
NRRL3_10241	1129.98	0.600342	0.157809	3.80424	0.00014224	0.0010259	909		hypothetical protein
NRRL3_02634	724.365	0.599769	0.159847	3.75215	0.000175326	0.0012339	405		PLAC8 motif-containing protein
NRRL3_04721	1766.93	0.599722	0.139228	4.30748	1.65127e-05	0.000158717	1350		hypothetical protein
NRRL3_02001	947.137	0.599141	0.146723	4.08348	4.43663e-05	0.00037565	2994		glycosyltransferase family 90 protein
NRRL3_11704	844.31	0.597411	0.132226	4.51812	6.23914e-06	6.58642e-05	2622		nucleoside phosphorylase domain-containing protein
NRRL3_05148	892.037	0.595222	0.148506	4.00807	6.12169e-05	0.000492176	2628		annexin-repeat containing protein
NRRL3_03232	474.28	0.595067	0.168343	3.53484	0.000408017	0.00256317	3264		ankyrin repeat domain-containing protein
NRRL3_03124	873.837	0.594916	0.163189	3.64557	0.000266802	0.00178126	702		Ctr copper transporter family protein
NRRL3_10211	386.794	0.59472	0.203982	2.91555	0.00355066	0.0161603	3888		nucleoside phosphorylase domain-containing protein
NRRL3_10650	945.36	0.591455	0.179827	3.28902	0.00100536	0.00555377	756		short-chain dehydrogenase/reductase family protein
NRRL3_08858	3629.2	0.589842	0.12792	4.61103	4.00674e-06	4.40875e-05	1317		hypothetical protein
NRRL3_03257	2114.13	0.588844	0.126405	4.65839	3.18695e-06	3.57844e-05	1356		extracellular membrane protein, CFEM domain-containing protein
NRRL3_05655	6424.69	0.588703	0.102797	5.72684	1.0232e-08	1.74917e-07	1668		phosphoglucomutase
NRRL3_11602	1004.66	0.588244	0.157003	3.74671	0.000179166	0.00125556	1266		aminotransferase class I and II family protein
NRRL3_09307	360.199	0.585148	0.18012	3.24865	0.00115953	0.00625058	1050		HD domain-containing protein
NRRL3_04924	518.412	0.58319	0.170305	3.42439	0.000616191	0.00365023	2364		hypothetical protein
NRRL3_07652	2055.74	0.582424	0.18705	3.11373	0.0018474	0.00927078	1086		hypothetical protein
NRRL3_11405	410.489	0.581141	0.223787	2.59685	0.00940819	0.0373793	1551		aldehyde dehydrogenase
NRRL3_01055	226.56	0.580893	0.214806	2.70427	0.00684548	0.0284801	333		DASH complex subunit Dad1
NRRL3_05966	1293.68	0.579226	0.119438	4.84958	1.23723e-06	1.513e-05	921		3-hydroxyisobutyrate dehydrogenase-related protein
NRRL3_04148	654.701	0.578984	0.146589	3.94971	7.82446e-05	0.000607762	1062		homocysteine-binding domain-containing protein
NRRL3_06850	639.153	0.578633	0.184419	3.1376	0.00170336	0.0086668	354		hypothetical protein
NRRL3_07698	4388.87	0.578026	0.132088	4.37606	1.20845e-05	0.000119647	1872		transcriptional activator of proteases PrtT
NRRL3_03372	3661.47	0.577498	0.0965953	5.97853	2.25157e-09	4.23169e-08	2427		vacuolar membrane polyphosphate polymerase
NRRL3_03127	1943.74	0.577308	0.111531	5.1762	2.26452e-07	3.16488e-06	1971		septation initiation network component
NRRL3_07368	365.103	0.576035	0.177954	3.23699	0.00120796	0.00647959	1983		fungal-specific transcription factor
NRRL3_04632	706.757	0.574737	0.182187	3.15465	0.0016069	0.00825249	1842		AMP-dependent synthetase/ligase domain-containing protein
NRRL3_11553	488.738	0.574679	0.165799	3.46613	0.000528015	0.00320277	1605		calcium/calmodulin-dependent protein kinase-like protein
NRRL3_08864	1885.02	0.573782	0.120369	4.76685	1.87132e-06	2.20125e-05	4263		alpha-factor-transporting ATPase-like protein
NRRL3_10021	916.783	0.573476	0.148639	3.85819	0.000114231	0.000844845	1101		glycoside hydrolase family 16 protein
NRRL3_08365	859.187	0.573252	0.189028	3.03263	0.00242436	0.0116911	1845		glycosyltransferase family 2 protein
NRRL3_06750	482.353	0.571884	0.170624	3.35171	0.000803129	0.00458264	3159		argonaute domain-containing protein
NRRL3_00856	633.742	0.570399	0.165584	3.44478	0.000571535	0.00341435	1602		glucooligosaccharide oxidase
NRRL3_08691	903.329	0.569948	0.159692	3.56904	0.000358287	0.00229587	912		NAD-dependent epimerase/dehydratase domain-containing protein
NRRL3_11320	725.344	0.569398	0.154437	3.68693	0.000226979	0.00154782	2217		hypothetical protein
NRRL3_09429	288.691	0.568996	0.227444	2.5017	0.0123598	0.0470082	1524		fungal-specific transcription factor
NRRL3_02950	8174.59	0.568229	0.137595	4.12971	3.63225e-05	0.000316214	984		hypothetical protein
NRRL3_11336	1062.48	0.567138	0.181115	3.13137	0.00173992	0.00882155	1158		glutathione S-transferase domain-containing protein
NRRL3_00952	2909.64	0.565737	0.132066	4.28376	1.83764e-05	0.000174258	2079		1,4-alpha-glucan-branching enzyme
NRRL3_05179	3058.51	0.565433	0.123643	4.5731	4.80571e-06	5.16659e-05	1578		mannosyltransferase-like protein
NRRL3_03814	3073.98	0.565299	0.105505	5.35802	8.41406e-08	1.2693e-06	1176		hypothetical protein
NRRL3_11652	887.779	0.564999	0.145506	3.88301	0.000103173	0.00077466	573		calcium-binding protein NCS-1
NRRL3_07835	3500.72	0.564961	0.120219	4.69942	2.60905e-06	2.99419e-05	855		zinc finger domain-containing protein, C2H2-type
NRRL3_04043	342.477	0.563854	0.197598	2.85354	0.00432352	0.0191831	300		hypothetical protein
NRRL3_10897	1073.12	0.563343	0.130254	4.32496	1.52558e-05	0.000147354	2127		kelch domain-containing protein
NRRL3_03837	1712.97	0.561904	0.111666	5.032	4.85396e-07	6.4726e-06	1197		aldolase
NRRL3_07059	7080.72	0.561465	0.120524	4.65855	3.18446e-06	3.57844e-05	3021		RNA recognition motif domain-containing protein
NRRL3_03102	3993.9	0.558955	0.0940957	5.94029	2.84526e-09	5.25496e-08	2250		ketopantoate reductase domain-containing protein
NRRL3_02188	13711.3	0.558756	0.107352	5.2049	1.94098e-07	2.74376e-06	4410		ABC transporter Fum19
NRRL3_09136	2263.41	0.555876	0.129607	4.28893	1.79535e-05	0.000170904	2070		ankyrin repeat domain-containing protein
NRRL3_03244	2527.18	0.555585	0.130345	4.26244	2.02211e-05	0.000188851	849		hypothetical protein
NRRL3_10113	2168.01	0.552231	0.126809	4.35483	1.33173e-05	0.000130414	1089		PI31 proteasome regulator domain-containing protein
NRRL3_03487	448.155	0.551329	0.172598	3.1943	0.00140168	0.00735921	945		RNA ligase/cyclic nucleotide phosphodiesterase domain-containing protein
NRRL3_06899	767.979	0.550298	0.14494	3.79673	0.000146615	0.00105207	1533		purine-cytosine permease
NRRL3_03885	448.877	0.550062	0.174635	3.14979	0.0016339	0.00836506	2784		cation/hydrogen exchanger domain-containing protein
NRRL3_07919	701.377	0.54811	0.163492	3.35252	0.000800809	0.00457387	600		hypothetical protein
NRRL3_04861	1475.24	0.547857	0.139636	3.92346	8.72869e-05	0.000668591	822		glutathione S-transferase domain-containing protein
NRRL3_00332	5290.59	0.54587	0.113734	4.79954	1.59029e-06	1.90468e-05	1302		membrane anchor Opy2 N-terminal domain-containing protein
NRRL3_04901	1181.2	0.545357	0.121011	4.50666	6.58568e-06	6.89477e-05	2121		fungal-specific transcription factor
NRRL3_10198	221.353	0.544692	0.220101	2.47473	0.0133337	0.049981	1422		major facilitator superfamily, sugar transporter-like protein
NRRL3_07455	393.378	0.544048	0.185092	2.93933	0.00328919	0.0151306	1530		cytochrome P450-like protein
NRRL3_05567	788.413	0.543977	0.133413	4.07739	4.55447e-05	0.000382357	1074		allantoicase
NRRL3_06875	2943.89	0.543332	0.118537	4.58365	4.56935e-06	4.96317e-05	1866		hypothetical protein
NRRL3_10470	1082.45	0.542528	0.144117	3.7645	0.000166883	0.00118036	1770		AMP-dependent synthetase/ligase domain-containing protein
NRRL3_09027	5816.27	0.539927	0.0925892	5.83143	5.49556e-09	9.76649e-08	1062		cyanovirin-N domain-containing protein
NRRL3_03891	5626.73	0.539628	0.162064	3.32973	0.000869314	0.00491682	7908		polyketide synthase
NRRL3_08427	974.531	0.539582	0.132274	4.07926	4.51787e-05	0.000381137	4446		ABC transporter type 1, transmembrane domain-containing protein
NRRL3_07388	440.384	0.539131	0.187792	2.8709	0.00409307	0.0182672	960		NmrA-like domain-containing protein
NRRL3_04937	350.445	0.538121	0.180572	2.98009	0.00288168	0.0134756	1215		aminotransferase class I and II family protein
NRRL3_09639	409.291	0.537083	0.208856	2.57154	0.0101247	0.0397781	1737		delta-1-pyrroline-5-carboxylate dehydrogenase, mitochondrial
NRRL3_00913	1133.55	0.535181	0.135995	3.93531	8.30905e-05	0.000640419	1581		hypothetical protein
NRRL3_09141	7124.87	0.533452	0.0921408	5.78953	7.05831e-09	1.23439e-07	1743		stress-induced protein
NRRL3_05686	2475.72	0.533133	0.133507	3.9933	6.51598e-05	0.000518393	1098		alpha/beta hydrolase fold domain-containing protein
NRRL3_02803	2205.14	0.531898	0.118536	4.48724	7.21531e-06	7.48106e-05	1200		magnesium transporter NIPA-like protein
NRRL3_00034	353.323	0.531019	0.206708	2.56893	0.0102012	0.040031	1656		fungal-specific transcription factor
NRRL3_08225	4317.23	0.530595	0.127962	4.14651	3.37578e-05	0.000296762	2124		dipeptidyl-peptidase
NRRL3_04142	9627.17	0.52923	0.110764	4.77801	1.77036e-06	2.09747e-05	3645		phospholipase D family protein
NRRL3_02940	16477.1	0.528975	0.192986	2.741	0.00612519	0.0258866	1071		zinc-regulated transporter
NRRL3_05554	4892.72	0.527739	0.0995588	5.30078	1.15312e-07	1.7006e-06	1200		UDP-galactofuranose transporter UgtA
NRRL3_07959	454.807	0.526707	0.16358	3.21987	0.0012825	0.00681677	1491		leucine-rich repeat domain-containing protein
NRRL3_02123	1737.43	0.52616	0.152336	3.45395	0.00055245	0.00331906	4620		glycogen debranching enzyme
NRRL3_02236	1786.69	0.525493	0.118248	4.444	8.83014e-06	9.00419e-05	2592		fungal-specific transcription factor
NRRL3_02532	4435.41	0.525437	0.135179	3.88698	0.000101497	0.000764985	1191		glycoside hydrolase family 16 protein
NRRL3_07969	481.471	0.525293	0.173846	3.02159	0.00251452	0.0120436	2349		triacylglycerol lipase-like protein
NRRL3_09636	360.898	0.522527	0.185005	2.82439	0.00473701	0.0207016	1047		ornithine cyclodeaminase/mu-crystallin family protein
NRRL3_06415	1492.61	0.522365	0.118796	4.39717	1.09671e-05	0.000109461	741		ubiquitin-conjugating enzyme E2
NRRL3_07831	766.096	0.520979	0.158025	3.29682	0.000977848	0.00542815	1446		aminotransferase class I and II family protein
NRRL3_11244	3103.53	0.520716	0.129521	4.02031	5.81216e-05	0.000471124	2721		hypothetical protein
NRRL3_03616	605.212	0.520053	0.149234	3.48482	0.000492473	0.00302808	663		Hsp70 nucleotide exchange factor Fes1
NRRL3_05467	826.044	0.518504	0.150122	3.45389	0.00055256	0.00331906	3264		NAD(P) transhydrogenase, mitochondrial
NRRL3_08556	541.757	0.518007	0.156184	3.31666	0.000911013	0.00510301	3699		heterokaryon incompatibility domain-containing protein
NRRL3_09122	260.436	0.517977	0.202966	2.55204	0.0107095	0.0416943	1596		hypothetical protein
NRRL3_01161	3946.35	0.516489	0.16986	3.04068	0.00236046	0.0114347	1191		ribonucleoside-diphosphate reductase small chain
NRRL3_09033	301.618	0.516022	0.204075	2.52859	0.0114523	0.0440998	831		uncharacterized protein
NRRL3_08133	1205.63	0.515823	0.129763	3.9751	7.03497e-05	0.000553444	2076		zinc finger domain-containing protein, C2H2-type
NRRL3_04545	2518.08	0.515671	0.112056	4.60191	4.1864e-06	4.60132e-05	942		carbohydrate-binding WSC domain-containing protein
NRRL3_10561	473.322	0.514864	0.164316	3.13338	0.00172804	0.00877428	354		DNA-directed RNA polymerase subunit/transcription factor S family protein
NRRL3_08393	4541.81	0.514762	0.10558	4.87556	1.085e-06	1.34347e-05	1374		amino acid transporter, transmembrane domain-containing protein
NRRL3_06321	1948.43	0.513559	0.133453	3.84825	0.000118964	0.000873319	1056		hypothetical protein
NRRL3_03800	905.863	0.511863	0.127561	4.01269	6.00308e-05	0.000484216	936		uncharacterized protein
NRRL3_11168	499.895	0.511094	0.160549	3.18341	0.00145551	0.00761349	897		uncharacterized protein
NRRL3_09891	738.435	0.509677	0.146728	3.47362	0.00051349	0.0031339	1485		hydroxyacid-oxoacid transhydrogenase, mitochondrial
NRRL3_00540	43445.7	0.509619	0.102312	4.98102	6.32507e-07	8.31091e-06	2109		heat shock protein 90
NRRL3_10562	859.698	0.509501	0.13225	3.85257	0.000116886	0.000859339	516		ankyrin repeat domain-containing protein
NRRL3_04517	38197.6	0.506632	0.108464	4.67095	2.99803e-06	3.38555e-05	390		circadian clock CipC-like protein
NRRL3_02454	1276.5	0.506176	0.147594	3.42952	0.000604651	0.00358402	4506		ABC transporter type 1, transmembrane domain-containing protein
NRRL3_11141	737.958	0.504449	0.160269	3.14752	0.00164662	0.00841273	2205		hypothetical protein
NRRL3_11233	1572.49	0.504379	0.12112	4.16428	3.12334e-05	0.000278285	945		3-hydroxyisobutyrate dehydrogenase-related protein
NRRL3_03890	1663.42	0.503425	0.176599	2.85067	0.00436272	0.0193242	1062		hypothetical protein
NRRL3_03879	59989.9	0.503237	0.0858977	5.85856	4.66884e-09	8.38779e-08	1584		high-affinity glucose transporter
NRRL3_03125	1370.96	0.502205	0.139729	3.59415	0.000325457	0.00212267	2043		ferric reductase domain-containing protein
NRRL3_08847	1438.39	0.501036	0.143911	3.48157	0.000498478	0.00305929	1302		alpha/beta hydrolase fold-1 domain-containing protein
NRRL3_01752	1305.33	0.500318	0.153241	3.26491	0.001095	0.00596127	501		hypothetical protein
NRRL3_09204	1100.07	0.500302	0.12075	4.14329	3.42364e-05	0.000300435	1077		D-xylulose reductase A
NRRL3_01575	1169.72	0.500066	0.1259	3.97193	7.12936e-05	0.000560423	915		inositol monophosphatase
NRRL3_03836	724.555	0.499451	0.143351	3.48411	0.000493769	0.00303416	1785		hypothetical protein
NRRL3_03834	2086.55	0.498666	0.13205	3.77635	0.000159143	0.00113048	822		PICOT glutaredoxin domain-containing protein
NRRL3_02079	1108.75	0.497564	0.168634	2.95056	0.00317202	0.0146325	744		hypothetical protein
NRRL3_07893	2291.8	0.495181	0.139574	3.5478	0.000388465	0.00245709	1848		nuclear transport factor 2 domain-containing protein
NRRL3_11554	2868.65	0.495123	0.11299	4.382	1.17592e-05	0.000116543	2037		F-box domain-containing protein
NRRL3_10486	2318.27	0.494148	0.166903	2.9607	0.00306946	0.0142058	2346		vacuolar protein sorting-associated protein 70-like protein
NRRL3_09895	2477.18	0.491251	0.132713	3.70161	0.000214234	0.00147207	1362		FAD-binding domain-containing protein
NRRL3_10439	1973.44	0.490138	0.188667	2.5979	0.0093797	0.0372961	1038		hypothetical protein
NRRL3_06617	1491.15	0.489505	0.115562	4.23586	2.27681e-05	0.00021045	1380		zinc/iron permease family protein
NRRL3_10380	7331.8	0.488065	0.13201	3.69719	0.000218002	0.00149485	687		glutathione S-transferase
NRRL3_05883	2671.22	0.487833	0.118345	4.12214	3.75366e-05	0.000324709	756		hydrolase
NRRL3_05056	1695.91	0.486648	0.124978	3.89386	9.86633e-05	0.000747044	2136		ubiquitin-like modifier-activating enzyme
NRRL3_08234	12763.1	0.486374	0.107642	4.51845	6.22936e-06	6.58314e-05	2193		hypothetical protein
NRRL3_02676	533.37	0.485728	0.165442	2.93594	0.00332542	0.0152688	1128		S-adenosyl-L-methionine dependent methyltransferase LaeA
NRRL3_03672	4882.43	0.485257	0.108488	4.47289	7.71678e-06	7.95924e-05	549		hypothetical protein
NRRL3_08123	1823.74	0.484467	0.148344	3.26583	0.00109145	0.00594848	2619		uncharacterized protein
NRRL3_08273	1676.29	0.483744	0.173861	2.78236	0.00539651	0.023204	594		translation machinery-associated protein 22
NRRL3_08517	1857.59	0.483513	0.142878	3.3841	0.000714109	0.00413848	1452		beta-glucosidase
NRRL3_03243	580.2	0.482216	0.150021	3.21433	0.0013075	0.00693475	1260		hypothetical protein
NRRL3_08399	25095.3	0.480352	0.123109	3.90184	9.54625e-05	0.000725589	1395		glycoside hydrolase family 17 protein
NRRL3_05653	1846.73	0.478144	0.117517	4.06873	4.72697e-05	0.000395154	1701		hypothetical protein
NRRL3_04587	16693.7	0.477485	0.099728	4.78788	1.68556e-06	2.01635e-05	2325		hypothetical protein
NRRL3_04892	1809.57	0.477438	0.125738	3.79707	0.000146416	0.00105141	1353		peptide N-glycanase
NRRL3_00869	389.114	0.477005	0.186521	2.55739	0.0105462	0.0411722	1701		hypothetical protein
NRRL3_03539	5162.62	0.476271	0.097295	4.89512	9.82471e-07	1.23509e-05	1995		leukotriene A4 hydrolase
NRRL3_07299	1447.55	0.475348	0.153523	3.09626	0.00195978	0.00974565	2682		MINDY deubiquitinase-like protein
NRRL3_07677	443.066	0.474474	0.172003	2.75852	0.00580642	0.0247192	342		MTH1187/thiamin-binding YkoF domain-containing protein
NRRL3_03380	1142.73	0.473778	0.133374	3.55226	0.000381934	0.00242382	783		SGNH hydrolase-type esterase domain-containing protein
NRRL3_02374	2520.75	0.472685	0.173021	2.73195	0.00629609	0.026473	4872		hypothetical protein
NRRL3_00524	10224.1	0.472261	0.0948825	4.97733	6.44687e-07	8.44848e-06	702		hypothetical protein
NRRL3_03856	526.889	0.470391	0.188613	2.49395	0.0126331	0.0478635	1329		glycosyltransferase-like protein
NRRL3_05486	498.626	0.467989	0.162114	2.88678	0.00389203	0.0174983	1914		transient receptor potential cation channel subfamily V protein
NRRL3_03877	3649.76	0.462301	0.109584	4.2187	2.4571e-05	0.00022501	1557		zinc/cadmium resistance protein
NRRL3_08915	2002.05	0.46201	0.107633	4.29245	1.76711e-05	0.000168703	1260		hypothetical protein
NRRL3_02722	4275.15	0.461352	0.181318	2.54443	0.0109456	0.0423964	1560		amino acid/polyamine transporter I family protein
NRRL3_10020	801.883	0.461317	0.150307	3.06917	0.00214654	0.0105365	1578		cytochrome P450
NRRL3_10739	967.889	0.461267	0.147825	3.12035	0.00180634	0.00909072	240		metal homeostasis factor
NRRL3_05555	6744.31	0.458228	0.113474	4.03819	5.38655e-05	0.000441331	1599		UDP-galactopyranose mutase UgmA
NRRL3_10482	1138.21	0.45797	0.147635	3.10204	0.00192192	0.00958147	897		phosphorylcholine metabolism LicD family protein
NRRL3_06826	3254.85	0.457963	0.132662	3.45212	0.00055621	0.00333489	2877		mechanosensitive ion channel MscS-like protein
NRRL3_00528	1361.25	0.45676	0.122494	3.72885	0.000192359	0.00133852	4677		hypothetical protein
NRRL3_09151	1685.4	0.455339	0.137207	3.31861	0.000904652	0.0050789	501		hypothetical protein
NRRL3_04440	1230.65	0.45508	0.182774	2.48984	0.0127799	0.0483269	1041		hypothetical protein
NRRL3_00885	737.227	0.453244	0.151352	2.99464	0.00274772	0.0129472	2610		glutamine synthetase-related protein FluG, involved in conidiation
NRRL3_00377	440.25	0.451935	0.165561	2.72971	0.00633897	0.0266307	1641		zinc finger domain-containing protein, UBR-type and RING/FYVE/PHD-type
NRRL3_06083	1369.4	0.449972	0.115373	3.90016	9.61277e-05	0.000730083	1377		zinc finger domain-containing protein, RING-type
NRRL3_06927	538.203	0.449796	0.169121	2.65961	0.00782302	0.032101	825		NAD(P)-binding domain-containing protein
NRRL3_09362	1859.95	0.448558	0.10613	4.2265	2.37357e-05	0.000217967	1521		COP9 signalosome complex subunit 2
NRRL3_02750	2158.3	0.448368	0.128245	3.49619	0.000471953	0.00291278	2037		hypothetical protein
NRRL3_00179	2691.4	0.446417	0.123516	3.61423	0.000301243	0.00198704	3612		chitin synthase
NRRL3_05832	678.526	0.446022	0.156416	2.85151	0.00435122	0.0192887	4557		S-adenosyl-L-methionine-dependent methyltransferase domain-containing protein
NRRL3_10611	28745.2	0.445541	0.14068	3.16704	0.00153997	0.00798345	597		glycine zipper 2TM domain-containing protein
NRRL3_06751	2422.2	0.445155	0.101248	4.39667	1.09923e-05	0.000109601	1497		nuclear transport factor 2 domain-containing protein
NRRL3_04342	3931.65	0.443206	0.148214	2.99032	0.00278687	0.0131129	1293		DNA damage-inducible protein
NRRL3_07564	1135.79	0.441915	0.12884	3.42997	0.000603658	0.00358028	2499		fungal-specific transcription factor, arabinanolytic transcriptional activator AraR
NRRL3_07029	819.119	0.44151	0.138166	3.19549	0.00139591	0.00733282	2343		GTPase-activating protein
NRRL3_02244	763.853	0.439825	0.134438	3.27157	0.00106951	0.00584503	2427		zinc finger domain-containing protein, LIM-type
NRRL3_03160	619.163	0.437758	0.147762	2.96258	0.00305071	0.0141314	546		hypothetical protein
NRRL3_00276	6046.56	0.437594	0.110415	3.96319	7.39562e-05	0.000576765	267		hypothetical protein
NRRL3_04674	2765.64	0.437579	0.145557	3.00623	0.00264506	0.0125653	1101		etoposide-induced EI24-like protein
NRRL3_06628	629.498	0.436814	0.143462	3.0448	0.00232837	0.0113277	1527		major facilitator superfamily protein
NRRL3_06088	1013.71	0.436319	0.13365	3.26463	0.00109606	0.00596377	1107		alcohol dehydrogenase domain-containing protein
NRRL3_03147	35514.3	0.435437	0.117081	3.71909	0.000199938	0.00138443	1593		major facilitator superfamily high affinity sugar/H+ symporter MstA
NRRL3_02657	5575.07	0.434087	0.138851	3.12628	0.00177031	0.00894753	2850		exo-1,3-beta-glucanase
NRRL3_11807	12224.1	0.433054	0.0895343	4.83674	1.31983e-06	1.60607e-05	1692		major facilitator superfamily, sugar/inositol transporter-like protein
NRRL3_04783	1603.67	0.432525	0.134683	3.21144	0.00132073	0.00699362	2184		F-box and leucine-rich repeat domain-containing protein
NRRL3_09139	9429.36	0.432277	0.0967586	4.46758	7.91086e-06	8.13395e-05	1566		UTP-glucose-1-phosphate uridylyltransferase
NRRL3_08859	3527.25	0.431692	0.125671	3.43508	0.000592377	0.00351971	1437		acyltransferase domain-containing protein
NRRL3_05287	2417.69	0.430912	0.109849	3.92278	8.75333e-05	0.000669958	1140		mitochondrial phosphate carrier protein
NRRL3_10046	2709.92	0.430292	0.112472	3.82578	0.000130358	0.000950091	966		uncharacterized protein
NRRL3_08819	3368.06	0.428759	0.10796	3.97147	7.14293e-05	0.000560662	1116		alpha/beta hydrolase fold-1 domain-containing protein
NRRL3_09900	668.771	0.427817	0.161166	2.65451	0.00794245	0.0325101	1620		cytochrome P450
NRRL3_11703	3359.05	0.422636	0.128862	3.27976	0.00103897	0.00570653	1539		beta-lactamase-related protein
NRRL3_02422	4211.91	0.422139	0.105512	4.00087	6.31102e-05	0.000504665	660		elongation factor 1 gamma
NRRL3_05845	561.231	0.421982	0.158417	2.66374	0.00772769	0.0317758	516		hypothetical protein
NRRL3_02328	2332.41	0.42107	0.117783	3.57496	0.000350276	0.00225331	4191		hypothetical protein
NRRL3_00610	989.118	0.420551	0.138703	3.03203	0.00242914	0.0117058	1440		hypothetical protein
NRRL3_02732	3085.04	0.416708	0.116335	3.58196	0.000341022	0.00220094	2169		heat shock protein 70 family protein
NRRL3_02149	573.71	0.415543	0.164392	2.52775	0.0114795	0.0441867	666		hypothetical protein
NRRL3_03432	6809.49	0.415216	0.0961341	4.31913	1.56644e-05	0.000151152	3822		protein kinase domain-containing protein
NRRL3_02161	3302.54	0.415058	0.138786	2.99063	0.00278405	0.0131059	2121		transient receptor potential channel-like protein
NRRL3_05066	11440.8	0.412658	0.12699	3.24954	0.00115591	0.00623445	1548		protein disulfide-isomerase PdiA
NRRL3_03781	695.776	0.41104	0.139229	2.95225	0.00315467	0.014566	2013		fungal-specific transcription factor
NRRL3_05941	6621	0.409159	0.0953893	4.28936	1.7919e-05	0.00017074	2577		transcriptional corepressor
NRRL3_07755	708.744	0.408377	0.149282	2.7356	0.00622674	0.0262485	1083		geranylgeranyl transferase type-2 subunit alpha-like protein
NRRL3_07702	596.521	0.407533	0.154155	2.64366	0.00820155	0.033377	1440		glycosyltransferase family 31 protein
NRRL3_03418	600.516	0.406715	0.1514	2.68636	0.00722354	0.0299144	1866		peptidase M14, carboxypeptidase A domain-containing protein
NRRL3_09566	449.579	0.405831	0.163222	2.48637	0.0129053	0.0486738	1437		protein kinase domain-containing protein
NRRL3_04187	3074.43	0.403302	0.0970288	4.15652	3.23132e-05	0.000286521	408		hypothetical protein
NRRL3_02030	510.126	0.402984	0.158847	2.53694	0.0111827	0.0432133	867		cystinosin-like protein
NRRL3_03032	2300.63	0.402713	0.117156	3.43742	0.000587275	0.00349781	1239		zinc finger domain-containing protein, C2H2-type
NRRL3_05810	2109.74	0.402055	0.120689	3.33132	0.000864359	0.00489721	216		peptidase S8 propeptide/proteinase inhibitor I9 domain-containing protein
NRRL3_10602	512.775	0.402031	0.159797	2.51589	0.0118733	0.0455082	825		etoposide-induced protein 2.4 (EI24) family protein
NRRL3_00564	709.602	0.401568	0.137708	2.91607	0.00354467	0.0161405	1140		DNA repair protein XRCC4-like protein
NRRL3_05740	817.11	0.401192	0.141401	2.83725	0.00455037	0.0200099	1284		protein tyrosine phosphatase domain-containing protein
NRRL3_03557	2353.74	0.401123	0.150431	2.66649	0.00766488	0.0315308	1461		aspartic peptidase-like protein
NRRL3_06700	1027.41	0.400539	0.142483	2.81113	0.00493678	0.0214339	1371		mannan endo-1,6-alpha-mannosidase
NRRL3_02699	1761.82	0.399299	0.1105	3.61356	0.000302027	0.00199088	1461		peptidase M24 domain-containing protein
NRRL3_08723	644.651	0.399284	0.145979	2.73521	0.00623398	0.0262678	2007		copper amine oxidase
NRRL3_06152	929.145	0.399249	0.1275	3.13135	0.00174003	0.00882155	1662		major facilitator superfamily protein
NRRL3_07699	1685.88	0.398432	0.136435	2.92031	0.00349682	0.0159667	1575		alpha-amylase
NRRL3_03057	2846.93	0.397859	0.0990723	4.01585	5.92327e-05	0.000478951	1599		galactofuranosyltransferase, involved in biosynthesis of galactofuranose antigen of cell wall O-glycan
NRRL3_08176	21579.3	0.397711	0.120937	3.28857	0.00100697	0.00555861	837		RlpA-like domain-containing protein
NRRL3_00325	896.996	0.397541	0.130499	3.04631	0.00231667	0.0112819	1134		tryptophan synthase subunit beta domain-containing protein
NRRL3_09909	673.505	0.397436	0.145175	2.73763	0.00618844	0.0261093	2739		fungal-specific transcription factor
NRRL3_10000	904.644	0.396961	0.1323	3.00045	0.00269579	0.0127572	1263		hypothetical protein
NRRL3_00746	5296.37	0.396879	0.144153	2.75318	0.00590199	0.0250613	597		hypothetical protein
NRRL3_02650	7094.81	0.391622	0.0953279	4.10816	3.98825e-05	0.000341489	4620		pleiotropic ABC efflux transporter of multiple drugs
NRRL3_02313	23822.1	0.3906	0.0983534	3.9714	7.14525e-05	0.000560662	1689		calnexin ClxA
NRRL3_01980	9079.48	0.389216	0.100342	3.87889	0.000104933	0.000784295	1242		mitochondrial protein import protein
NRRL3_03248	1651.88	0.388928	0.119645	3.25068	0.00115131	0.00621303	426		EthD domain-containing protein
NRRL3_08181	26099.2	0.388276	0.0929482	4.17733	2.94945e-05	0.00026446	1383		NADP-dependent glutamate dehydrogenase GdhA
NRRL3_06151	1167.27	0.388158	0.123141	3.15214	0.00162081	0.00831527	2064		calcium/calmodulin-dependent protein kinase-like protein
NRRL3_10593	1986.8	0.388052	0.11689	3.3198	0.00090083	0.00506032	669		vacuolar-sorting protein Snf7
NRRL3_03068	7307.7	0.388002	0.0932854	4.1593	3.19223e-05	0.0002834	1488		glucokinase GlkA
NRRL3_08193	1011.85	0.387242	0.134113	2.88744	0.0038839	0.0174758	3354		DENN domain-containing protein
NRRL3_07910	732.825	0.386224	0.154821	2.49465	0.0126081	0.0478237	2355		diphthine--ammonia ligase-like protein
NRRL3_04791	717.274	0.385893	0.143707	2.68528	0.00724681	0.0299731	1221		translation release factor Pelota-like protein
NRRL3_08818	1784.02	0.385419	0.126756	3.04064	0.00236078	0.0114347	816		N-acetylglucosaminyl-phosphatidylinositol deacetylase-related protein
NRRL3_07502	3934.19	0.384961	0.120835	3.18583	0.00144339	0.00755411	3549		fungal-specific transcription factor, acetamide catabolism
NRRL3_10879	3462.22	0.384688	0.137578	2.79615	0.00517156	0.0223242	1698		zinc finger domain-containing protein, C2H2-type
NRRL3_08222	2122.57	0.384167	0.139997	2.74411	0.00606747	0.0256537	870		bZIP transcription factor
NRRL3_10803	5215.14	0.382247	0.107017	3.57183	0.000354491	0.00227302	2466		E3 ubiquitin-protein ligase
NRRL3_11367	1702.87	0.382237	0.126303	3.02634	0.00247534	0.0118963	2001		fungal-specific transcription factor
NRRL3_11648	738.3	0.380758	0.145793	2.61163	0.00901113	0.0360774	831		hypothetical protein
NRRL3_04695	937.986	0.380613	0.134559	2.82859	0.00467532	0.0204864	915		bZIP transcription factor
NRRL3_11442	4125.52	0.380193	0.0930906	4.08411	4.42452e-05	0.000375267	1401		ubiquilin-like protein
NRRL3_10358	2428.93	0.377883	0.138218	2.73396	0.0062578	0.0263569	4650		Rho guanine-nucleotide exchange factor domain-containing protein
NRRL3_09202	954.065	0.377108	0.128669	2.93085	0.00338039	0.0154996	2619		hypothetical protein
NRRL3_09213	1117.73	0.376863	0.125502	3.00284	0.00267469	0.0126817	1215		cysteine protease
NRRL3_10239	2914.83	0.375285	0.0991282	3.78585	0.000153182	0.00109443	756		GNAT domain-containing protein
NRRL3_11014	2409.62	0.375012	0.119223	3.14546	0.00165828	0.00845481	1659		major facilitator superfamily protein, efflux pump
NRRL3_10053	2001.7	0.375001	0.110383	3.39726	0.000680636	0.00397715	2118		transglutaminase-like domain-containing protein
NRRL3_06496	1337.18	0.374637	0.120027	3.12128	0.00180069	0.00907326	2295		PAN2 domain-containing protein
NRRL3_11540	1530.75	0.374288	0.118532	3.15769	0.00159024	0.00818392	882		hydrolase
NRRL3_05857	1337.52	0.37413	0.144485	2.5894	0.00961435	0.0380607	2019		hypothetical protein
NRRL3_01036	8754.82	0.373515	0.123003	3.03663	0.00239236	0.0115617	660		cell-cycle regulatory protein Wos2/p21
NRRL3_06694	3082.07	0.372947	0.121511	3.06923	0.00214611	0.0105365	2199		prolyl oligopeptidase catalytic domain-containing protein
NRRL3_07551	985.877	0.372677	0.129968	2.86745	0.00413794	0.0184369	1611		glycoside hydrolase family 125 protein
NRRL3_10703	1580.98	0.370476	0.112601	3.29016	0.00100129	0.00553652	4365		Rho GTPase-activating protein domain-containing protein
NRRL3_03478	2416.34	0.369835	0.106097	3.48583	0.000490606	0.00301848	1263		DnaJ-related protein
NRRL3_11614	1112.54	0.368679	0.121848	3.02574	0.00248026	0.0119142	1905		transcription factor Skn7-like protein
NRRL3_05828	2533.46	0.367245	0.114636	3.20357	0.00135733	0.00715676	1260		t-SNARE coiled-coil homology domain-containing protein
NRRL3_04433	12825.8	0.36541	0.10573	3.45608	0.0005481	0.00330432	1278		exo-1,3-beta-glucanase
NRRL3_06711	846.194	0.364471	0.131466	2.77236	0.00556506	0.0238354	1245		uncharacterized protein
NRRL3_06978	3581.19	0.364028	0.116406	3.12722	0.0017647	0.00892373	1575		galactokinase
NRRL3_02524	12164.3	0.363732	0.135716	2.6801	0.00735999	0.0304158	2652		alpha-glucosidase
NRRL3_11624	20795.6	0.363586	0.0922723	3.94036	8.13611e-05	0.000629052	5694		1,3-beta-glucan synthase
NRRL3_07822	4834	0.363364	0.10167	3.57396	0.00035162	0.00226048	984		activator of Hsp90 ATPase N-terminal domain-containing protein
NRRL3_03518	694.394	0.363029	0.143487	2.53004	0.0114049	0.0439516	726		Ras family GTPase protein
NRRL3_08593	1275.66	0.35864	0.140036	2.56105	0.0104356	0.0408213	1293		cation efflux transporter family protein
NRRL3_00396	1162.29	0.358605	0.124181	2.88776	0.00387992	0.0174658	1059		nitrogen metabolite repression protein
NRRL3_04959	1759.34	0.357761	0.117575	3.04284	0.00234356	0.0113899	594		nuclear movement protein
NRRL3_11235	853.888	0.35746	0.13597	2.62897	0.0085645	0.0346827	1335		mannosyl phosphorylinositol ceramide synthase regulator Csg2-like protein
NRRL3_03509	738.473	0.3558	0.135834	2.61938	0.00880897	0.0354023	2082		magnesium transporter NIPA-like protein
NRRL3_06876	1999.02	0.355747	0.127601	2.78797	0.00530402	0.0228561	1665		zinc finger domain-containing protein, RING-type
NRRL3_06599	2205	0.355392	0.112138	3.16924	0.00152836	0.00793157	732		uracil phosphoribosyltransferase
NRRL3_11302	7275.39	0.354635	0.0919798	3.85557	0.000115459	0.000852362	1494		aldehyde dehydrogenase, ethanol utilization
NRRL3_05396	1167.9	0.353787	0.118619	2.98255	0.00285861	0.0133924	1521		cytochrome P450
NRRL3_06132	2298.12	0.35341	0.132332	2.67064	0.00757069	0.0312082	2124		hypothetical protein
NRRL3_06060	3573.36	0.353323	0.0999548	3.53483	0.000408043	0.00256317	1998		major facilitator superfamily, sugar transporter-like protein
NRRL3_06585	1670.96	0.353046	0.129544	2.72529	0.00642457	0.026933	2151		transcription factor, fork head
NRRL3_01241	3863.56	0.349681	0.113382	3.0841	0.00204168	0.0100869	1212		calcium/proton exchanger CAX-like protein
NRRL3_03044	2154.41	0.349621	0.118265	2.95626	0.0031139	0.014398	1188		epoxide hydrolase-like protein
NRRL3_04776	714.875	0.347284	0.140275	2.47574	0.013296	0.0498967	3042		hypothetical protein
NRRL3_03076	1278.94	0.347098	0.127171	2.72939	0.00634515	0.0266453	1176		fungal-specific transcription factor
NRRL3_02118	4384.16	0.342638	0.092101	3.72024	0.00019903	0.00138008	636		Ras-related protein
NRRL3_07686	2008.54	0.34211	0.130139	2.6288	0.00856871	0.0346855	1470		Hsp90 co-chaperone Cdc37
NRRL3_06459	1534.69	0.341104	0.11723	2.9097	0.00361779	0.016428	1131		DnaJ-like protein Psi1
NRRL3_05100	8208.86	0.340973	0.0932552	3.65634	0.000255841	0.00171387	1473		hexokinase HxkA
NRRL3_02019	1915.36	0.340185	0.127127	2.67594	0.00745205	0.0307705	5013		glycosyltransferase family 41 protein
NRRL3_07514	2493.74	0.339914	0.119564	2.84294	0.00446992	0.0197176	705		Mpv17/peroxisomal membrane protein Pmp22 family protein
NRRL3_03450	3930.24	0.339667	0.123243	2.75608	0.00584987	0.024872	3993		cell polarity protein
NRRL3_06576	1504.93	0.339405	0.136534	2.48586	0.0129238	0.0487177	768		derlin-like protein
NRRL3_04885	1466.09	0.337581	0.121829	2.77095	0.00558937	0.0239292	1542		protein phosphatase Z, involved in fungal resistance to oxidative stress
NRRL3_04984	1688.79	0.337298	0.109322	3.08537	0.00203298	0.0100552	816		dienelactone hydrolase domain-containing protein
NRRL3_00331	7663.5	0.336451	0.103101	3.26331	0.00110121	0.00597744	2745		chitin synthase
NRRL3_07050	24844.1	0.336006	0.108898	3.08551	0.00203205	0.0100552	543		thaumatin-like protein, role in early conidial germination
NRRL3_06402	1188.83	0.334929	0.130374	2.56898	0.0101997	0.040031	648		tetratricopeptide-like helical domain-containing protein
NRRL3_07016	1611.07	0.332428	0.13006	2.55596	0.0105895	0.0412922	1950		carbohydrate-binding module family 48 protein
NRRL3_02032	1118.02	0.332046	0.120994	2.74431	0.00606381	0.0256492	1524		zinc finger C2H2-type/integrase DNA-binding domain-containing protein
NRRL3_09916	2193.22	0.331885	0.110476	3.00415	0.00266324	0.0126395	1236		SH3 domain-containing protein
NRRL3_05729	1293.71	0.330412	0.117248	2.81806	0.00483155	0.0210775	864		histone chaperone
NRRL3_03560	1765.87	0.328855	0.116679	2.81845	0.00482559	0.0210608	981		purine nucleoside phosphorylase
NRRL3_10351	4060.31	0.327226	0.0992658	3.29646	0.000979113	0.00543213	3291		protein kinase C-like protein
NRRL3_01467	1018.93	0.326555	0.131559	2.4822	0.0130574	0.0491507	894		serine aminopeptidase domain-containing protein
NRRL3_00567	1641.58	0.325206	0.121071	2.68607	0.00722969	0.0299274	642		ER lumen protein retaining receptor
NRRL3_09093	2458.2	0.320299	0.107428	2.98152	0.00286823	0.0134254	1779		cytochrome P450-like protein
NRRL3_10569	3790.76	0.319958	0.124223	2.57568	0.0100042	0.0393673	6780		armadillo-type fold protein
NRRL3_07920	3132.05	0.319786	0.101641	3.14623	0.00165392	0.00843992	1326		phosphatidic acid phosphatase type 2/haloperoxidase domain-containing protein
NRRL3_08154	2663.42	0.319539	0.102507	3.11725	0.00182548	0.00917475	924		ubiquitin-associated domain-containing protein
NRRL3_11259	4830.08	0.318965	0.100747	3.166	0.00154548	0.00800363	2589		muniscin C-terminal domain-containing protein
NRRL3_03799	1107.06	0.318929	0.12662	2.5188	0.0117757	0.0451696	1962		ATP-dependent DNA helicase Ku70, involved in non-homologous end joining DNA double strand break repair
NRRL3_06330	8309.29	0.31786	0.110426	2.8785	0.00399576	0.0178976	1140		S-(hydroxymethyl)glutathione dehydrogenase
NRRL3_07955	2140.87	0.317016	0.112169	2.82625	0.00470969	0.0206005	1647		aldehyde dehydrogenase, mitochondrial
NRRL3_02558	1389.83	0.316709	0.120917	2.61923	0.00881284	0.0354023	1380		methionine aminopeptidase
NRRL3_06613	2466.62	0.315711	0.11015	2.86618	0.00415457	0.0184916	2580		fungal-specific transcription factor
NRRL3_10644	1622.87	0.313364	0.11117	2.81878	0.00482067	0.0210486	3666		calcium/calmodulin-dependent protein kinase-like protein
NRRL3_04519	1613.11	0.312767	0.118207	2.64593	0.00814664	0.0331809	819		Bax inhibitor 1-related protein
NRRL3_01983	4380.37	0.309769	0.101865	3.04098	0.00235812	0.011433	1317		endoplasmic reticulum vesicle transporter, C-terminal domain-containing protein
NRRL3_06890	1416.44	0.309297	0.116747	2.6493	0.00806594	0.0329125	1359		L-galactonic acid dehydratase GaaB
NRRL3_04594	4025.61	0.309218	0.104141	2.96921	0.00298567	0.0139026	7221		myosin II, required for normal conidiation, septum formation, and for correct chitin deposition
NRRL3_08245	2609.89	0.308117	0.117155	2.62998	0.00853888	0.0346215	1335		ethanolamine-phosphate cytidylyltransferase
NRRL3_05469	2329.35	0.307773	0.110468	2.78607	0.00533511	0.02296	1716		fungal-specific transcription factor
NRRL3_11584	2538.38	0.307762	0.103628	2.96988	0.00297913	0.0138791	1065		mitogen-activated protein kinase
NRRL3_04642	2558.06	0.30772	0.101143	3.04243	0.00234677	0.0113948	2373		C2 domain-containing protein
NRRL3_09238	4134.94	0.307602	0.121227	2.5374	0.0111679	0.043173	2271		tetratricopeptide repeat-containing protein
NRRL3_10553	1287.29	0.306808	0.122977	2.49484	0.0126013	0.0478163	2040		LMBR1-like membrane protein
NRRL3_07102	1748.11	0.304745	0.116274	2.62092	0.00876924	0.0353202	798		factor-induced gene 1 protein-like protein
NRRL3_01521	1256.19	0.304736	0.121405	2.51008	0.0120704	0.0460849	75		hypothetical protein
NRRL3_05042	7010.39	0.304708	0.0880504	3.4606	0.000538965	0.00326428	2226		protein O-mannosyltransferase
NRRL3_04551	3422.11	0.304131	0.119607	2.54274	0.0109986	0.0425353	1377		dolichyl-diphosphooligosaccharide-protein glycosyltransferase 48 kDa subunit-like protein
NRRL3_09115	1591.01	0.302485	0.110984	2.72547	0.00642106	0.0269297	3447		transient receptor potential channel-like protein
NRRL3_02376	1957.19	0.30074	0.114917	2.61703	0.00886977	0.0355835	2235		transient receptor potential channel-like protein
NRRL3_08816	4800.17	0.30003	0.112278	2.67221	0.00753543	0.0310888	1239		glycosyltransferase family 32 protein
NRRL3_03707	2437.19	0.299629	0.115928	2.58461	0.00974895	0.0385163	2499		GTPase-activating protein
NRRL3_10962	4357.08	0.298269	0.0992949	3.00387	0.00266565	0.0126449	636		adenylylsulfate kinase
NRRL3_09574	2352.26	0.2967	0.109472	2.71028	0.00672268	0.0280519	3414		helicase, C-terminal domain-containing protein
NRRL3_07700	131579	0.293466	0.0983192	2.98483	0.00283733	0.0133059	2958		alpha-glucosidase Agl31A
NRRL3_07701	3600.78	0.292705	0.0980226	2.98609	0.00282566	0.0132575	1833		transcriptional regulator of starch degradation AmyR
NRRL3_08431	2620.75	0.291822	0.113096	2.5803	0.00987155	0.038954	1200		endoplasmic reticulum vesicle transporter, C-terminal domain-containing protein
NRRL3_09220	3550.98	0.291636	0.0977562	2.9833	0.00285162	0.0133666	1566		DnaJ and TPR domain-containing protein
NRRL3_11023	1769.61	0.29114	0.117123	2.48576	0.0129276	0.0487177	2436		uncharacterized protein
NRRL3_04532	3962.72	0.29042	0.0991197	2.92999	0.00338971	0.0155351	4992		ATP-dependent bile acid permease
NRRL3_01500	2505.59	0.288771	0.101168	2.85437	0.00431229	0.0191418	2646		Rho GTPase-activating protein domain-containing protein
NRRL3_00914	2177.58	0.287442	0.107024	2.68577	0.00723639	0.0299425	2886		DNA replication licensing factor Mcm6
NRRL3_01120	1782.51	0.286719	0.109348	2.62208	0.00873956	0.0352616	1215		hypothetical protein
NRRL3_10625	2243.68	0.283897	0.109928	2.58258	0.00980638	0.0387277	1341		metacaspase
NRRL3_03646	1681.95	0.283556	0.110932	2.55612	0.0105847	0.0412898	582		calcineurin regulatory subunit
NRRL3_06565	4974.24	0.283419	0.106289	2.66649	0.0076649	0.0315308	1992		magnesium transporter CorA/zinc transporter ZntB family protein
NRRL3_05074	6368.26	0.282682	0.0935973	3.0202	0.00252611	0.0120874	2184		transient receptor potential channel-like protein
NRRL3_00375	2500.37	0.281682	0.103646	2.71772	0.00657325	0.0275097	1551		cell morphology Pal1-like protein
NRRL3_04478	3186.41	0.281558	0.112201	2.50942	0.012093	0.0461094	1506		uncharacterized protein
NRRL3_10570	1967.47	0.280318	0.108214	2.5904	0.0095865	0.0379808	1161		TLC domain-containing protein
NRRL3_04580	30980.4	0.279513	0.0985015	2.83765	0.00454473	0.0200099	651		Woronin body major protein
NRRL3_05054	5486.74	0.279362	0.107832	2.59071	0.00957777	0.0379808	981		oligosaccharyl transferase complex, subunit OST3/OST6-like protein
NRRL3_02684	1965.1	0.278496	0.111108	2.50653	0.0121922	0.0464422	1251		transcription factor IIA, alpha/beta subunit-like protein
NRRL3_01837	3911.22	0.278054	0.111832	2.48635	0.0129061	0.0486738	945		NADP-dependent 3-hydroxy acid dehydrogenase
NRRL3_07690	6493.43	0.277929	0.0993274	2.79811	0.00514021	0.022218	450		calmodulin
NRRL3_10543	3115.85	0.27209	0.102221	2.66179	0.00777268	0.031921	594		Rho GDP-dissociation inhibitor
NRRL3_05015	64286.4	0.272009	0.101843	2.67086	0.00756569	0.0312006	1914		heat shock protein 70
NRRL3_01546	2232.51	0.270191	0.103099	2.6207	0.00877491	0.0353202	2646		condensin complex subunit 2-like protein
NRRL3_08038	3590.69	0.264389	0.101012	2.61741	0.00886011	0.0355592	2121		phosphoinositide phosphatase
NRRL3_05572	3717.6	0.26413	0.100439	2.62975	0.00854464	0.0346307	2454		vesicular-fusion protein
NRRL3_03550	13330.4	0.2627	0.0907774	2.89389	0.00380496	0.0171656	1935		fimbrin
NRRL3_03921	4358.05	0.261932	0.0958427	2.73293	0.00627735	0.0264264	3801		myosin-1
NRRL3_10324	5262.65	0.258686	0.103707	2.4944	0.0126171	0.0478395	1080		protein disulfide-isomerase
NRRL3_09227	2544.4	0.256242	0.100227	2.55661	0.0105698	0.0412479	1809		cystathionine gamma-synthase
NRRL3_10711	17700.5	0.254415	0.0858468	2.9636	0.00304067	0.0141073	2085		glutamine-fructose-6-phosphate aminotransferase
NRRL3_09882	3611.17	0.253599	0.0966827	2.62301	0.00871578	0.0351944	1605		cytochrome P450
NRRL3_06115	7740.72	0.249779	0.0873253	2.86033	0.00423194	0.0188021	3780		protein transport protein Sec31
NRRL3_07253	13541.8	0.242733	0.0897056	2.70588	0.00681237	0.0283782	2247		zinc finger domain-containing protein, C2H2-type
NRRL3_01523	4753.46	0.240067	0.0932016	2.57578	0.0100015	0.0393673	1707		glucosidase 2 subunit beta protein-like protein
NRRL3_05887	10557.8	-0.232933	0.0913551	-2.54975	0.01078	0.0419245	687		ATP synthase, F1F0 complex, subunit OSCP, mitochondrial
NRRL3_03346	7883	-0.240768	0.0962882	-2.50049	0.012402	0.0471505	225		ATP synthase, F1 complex, subunit epsilon-like protein
NRRL3_04432	4777.68	-0.243226	0.0935448	-2.6001	0.00931969	0.0371023	1047		electron transfer flavoprotein subunit alpha/FixB-like protein
NRRL3_09048	5442.05	-0.245316	0.0957707	-2.56149	0.0104223	0.0407853	1419		squalene synthase
NRRL3_03718	11383.8	-0.250003	0.0848984	-2.94473	0.00323236	0.01489	522		ATP synthase, F0 complex, subunit D, mitochondrial
NRRL3_00824	3936.81	-0.260054	0.0981085	-2.65068	0.00803304	0.0328265	1134		sialidase-like protein
NRRL3_05097	2211.23	-0.263768	0.10308	-2.55886	0.0105016	0.0410306	1677		ammonium transporter
NRRL3_05672	17548.5	-0.268028	0.100835	-2.65809	0.00785858	0.0322336	1083		fructose-bisphosphate aldolase
NRRL3_02774	7933.25	-0.268415	0.0945617	-2.83852	0.00453238	0.0199752	1275		adenylosuccinate synthase
NRRL3_06089	3727.51	-0.270979	0.0981894	-2.75976	0.00578442	0.0246572	4575		GYF domain-containing protein
NRRL3_06437	2379.81	-0.275216	0.105032	-2.62031	0.00878505	0.0353297	7308		THO complex subunit 2 domain-containing protein
NRRL3_04766	4838.76	-0.276196	0.107464	-2.57013	0.0101661	0.039925	2697		mitochondrial respiratory chain complexes assembly protein
NRRL3_11625	2673.72	-0.277055	0.109263	-2.53567	0.0112231	0.0433355	1515		serine palmitoyltransferase, catalyzes the first step in biosynthesis of sphinganine
NRRL3_02192	3488.49	-0.277489	0.104478	-2.65596	0.00790822	0.0323968	1431		HAD hydrolase subfamily IA protein
NRRL3_11538	2327.74	-0.278214	0.106598	-2.60995	0.00905561	0.0362013	4008		Ran binding domain-containing protein
NRRL3_08149	24133	-0.278288	0.099232	-2.80442	0.00504077	0.0218551	855		mitochondrial outer membrane protein porin
NRRL3_06418	1473.05	-0.278443	0.112423	-2.47674	0.0132588	0.0497947	2514		magnesium transporter NIPA-like protein
NRRL3_01559	4684.09	-0.279583	0.10864	-2.57348	0.010068	0.0396027	1575		cytochrome P450
NRRL3_06084	5760.67	-0.280097	0.0898832	-3.11623	0.00183177	0.00920167	2172		tryptophan synthase
NRRL3_10802	2069.17	-0.282427	0.108556	-2.60168	0.00927682	0.0369614	570		polyadenylate-binding protein
NRRL3_01902	42851.3	-0.282514	0.0997896	-2.8311	0.00463883	0.0203536	603		40S ribosomal protein eS8
NRRL3_07072	12065.3	-0.282653	0.107705	-2.62433	0.00868202	0.0350867	1563		2,3-bisphosphoglycerate-independent phosphoglycerate mutase
NRRL3_10666	51987.1	-0.282805	0.100964	-2.80105	0.00509364	0.022036	1317		phosphopyruvate hydratase
NRRL3_05591	3621.17	-0.283237	0.0975968	-2.90211	0.00370657	0.0167748	1134		uncharacterized protein
NRRL3_09229	2768.49	-0.284764	0.114178	-2.49404	0.0126298	0.0478635	3768		hypothetical protein
NRRL3_02455	2355.6	-0.287858	0.115697	-2.48803	0.0128453	0.0485187	1794		cystathionine gamma-synthase
NRRL3_06528	6922.15	-0.288719	0.0986953	-2.92535	0.00344064	0.0157466	999		succinate--CoA ligase [ADP-forming] subunit alpha, mitochondrial
NRRL3_06707	8792.65	-0.289169	0.103735	-2.78759	0.00531015	0.0228725	3168		valine-tRNA ligase, cytosolic
NRRL3_04796	13797.9	-0.289392	0.0910651	-3.17785	0.00148369	0.00773226	585		cytochrome c oxidase subunit 4, mitochondrial
NRRL3_01529	7058.04	-0.289762	0.112227	-2.58193	0.009825	0.0387858	1116		phospho-2-dehydro-3-deoxyheptonate aldolase, tyrosine-inhibited
NRRL3_05669	7661.03	-0.291411	0.102261	-2.84967	0.00437642	0.0193726	1134		saccharopine dehydrogenase
NRRL3_02520	8012.3	-0.292741	0.095801	-3.05572	0.00224522	0.0109718	597		ATP synthase, F0 complex, subunit G-like protein
NRRL3_09677	3900.94	-0.294762	0.119092	-2.47508	0.0133206	0.0499508	759		MICOS complex subunit Mic26-like protein
NRRL3_05302	3065.7	-0.295109	0.097879	-3.01504	0.00256942	0.0122528	870		E3-binding domain-containing protein
NRRL3_06911	1742.11	-0.295142	0.108056	-2.73138	0.00630701	0.0265077	3879		antiviral helicase Ski2
NRRL3_09341	1806.45	-0.295287	0.111216	-2.65508	0.00792901	0.0324685	1764		hypothetical protein
NRRL3_09981	51387.5	-0.297686	0.116058	-2.56497	0.0103183	0.0404424	1476		6-phosphogluconate dehydrogenase
NRRL3_00951	87835.9	-0.3001	0.0812246	-3.69469	0.000220153	0.00150855	1557		ATP synthase, F1 complex, subunit beta, mitochondrial
NRRL3_00666	3412.79	-0.302955	0.0956704	-3.16665	0.00154207	0.00799015	1302		cystathionine beta-lyase
NRRL3_10853	2214.46	-0.305431	0.122581	-2.49168	0.0127141	0.0481149	2250		RNA-binding Lupus La domain-containing protein
NRRL3_04437	2639.74	-0.311052	0.103703	-2.99945	0.00270467	0.0127931	873		mitochondrial intermembrane space import and assembly protein 40
NRRL3_08127	5273.67	-0.312471	0.105084	-2.97353	0.00294399	0.0137344	237		cytochrome c oxidase subunit 7C-like protein
NRRL3_06026	3193.3	-0.313557	0.114904	-2.72886	0.00635537	0.0266769	1581		dihydroorotate dehydrogenase
NRRL3_10635	32950.6	-0.313584	0.121559	-2.57968	0.00988907	0.0389905	327		60S acidic ribosomal protein P1
NRRL3_02080	1149.43	-0.313676	0.124761	-2.51421	0.0119299	0.0456719	2133		RNA polymerase I-specific transcription initiation factor Rrn3-like protein
NRRL3_07747	1320.87	-0.315225	0.123457	-2.55332	0.0106701	0.0415573	657		frataxin-like protein
NRRL3_07844	5121	-0.318486	0.0939188	-3.39108	0.000696179	0.00404882	696		superoxide dismutase [Mn], mitochondrial
NRRL3_03046	3564.78	-0.319235	0.103766	-3.07648	0.00209459	0.0103122	2130		cyclin Pho80-like protein
NRRL3_00439	1165.81	-0.320041	0.127474	-2.51063	0.0120514	0.046048	1323		branched-chain alpha-ketoacid dehydrogenase kinase/pyruvate dehydrogenase kinase domain-containing protein
NRRL3_04105	6856.52	-0.320178	0.119183	-2.68643	0.00722196	0.0299144	2430		fungal-specific transcription factor
NRRL3_04970	17254.8	-0.321959	0.0971526	-3.31395	0.00091989	0.00513817	1215		pyruvate dehydrogenase complex, alpha subunit E1
NRRL3_10511	121570	-0.32375	0.0988421	-3.27542	0.00105504	0.00578192	960		ADP/ATP carrier protein
NRRL3_00597	888.091	-0.324554	0.128594	-2.52387	0.0116072	0.044592	2064		ABC1 family protein
NRRL3_07192	1419.2	-0.324872	0.128107	-2.53595	0.0112144	0.0433188	522		hypothetical protein
NRRL3_10466	2274.74	-0.326491	0.126568	-2.57956	0.00989263	0.0389905	312		hypothetical protein
NRRL3_09763	2082.94	-0.327234	0.107379	-3.04747	0.00230777	0.0112497	4461		nuclear pore complex protein-like protein
NRRL3_01970	882.254	-0.327363	0.131661	-2.48641	0.0129038	0.0486738	2250		patatin-like phospholipase domain-containing protein
NRRL3_01004	9540.29	-0.327397	0.100323	-3.26342	0.00110075	0.00597744	750		triose-phosphate-isomerase
NRRL3_05137	1603.59	-0.327952	0.127127	-2.57972	0.00988817	0.0389905	1290		ribosome biogenesis protein Nop53-like protein
NRRL3_03567	1099.31	-0.329309	0.123479	-2.66691	0.00765516	0.0315169	378		uncharacterized protein
NRRL3_09096	2652.32	-0.329923	0.119939	-2.75076	0.00594569	0.0252143	744		eukaryotic translation initiation factor eIF4E
NRRL3_08027	1352.81	-0.331045	0.120935	-2.73739	0.00619296	0.0261172	345		54S ribosomal protein bL36m
NRRL3_08540	1353.63	-0.332258	0.119525	-2.77983	0.00543872	0.0233348	1458		tetratricopeptide-like helical domain-containing protein
NRRL3_05271	7167.58	-0.332416	0.112747	-2.94833	0.00319499	0.0147316	921		translation initiation factor IF2/IF5 domain-containing protein
NRRL3_06668	4623.82	-0.332787	0.100812	-3.30105	0.000963225	0.0053599	279		ATP synthase, F0 complex, subunit E, mitochondrial
NRRL3_02240	2483.26	-0.333018	0.111187	-2.99511	0.00274346	0.0129394	336		NADH:ubiquinone oxidoreductase subunit ESSS-like protein
NRRL3_10908	14430.6	-0.333369	0.105815	-3.15049	0.00162997	0.00835361	1254		phosphoglycerate kinase
NRRL3_08911	985.89	-0.333548	0.131961	-2.52762	0.0114838	0.0441867	1629		low affinity glucose transporter
NRRL3_01288	1027.9	-0.334766	0.126441	-2.6476	0.00810653	0.0330312	1698		lysine-specific permease
NRRL3_09633	4836.9	-0.337512	0.106703	-3.16311	0.00156095	0.00807526	864		NADH-ubiquinone oxidoreductase 30.4 kDa subunit, mitochondrial
NRRL3_02612	1731.24	-0.338958	0.11993	-2.8263	0.00470892	0.0206005	708		DNA-directed RNA polymerases I, II, and III subunit RPABC1
NRRL3_04877	1609.12	-0.339854	0.125609	-2.70565	0.00681718	0.0283862	1335		metaxin, glutathione S-transferase domain-containing protein
NRRL3_06610	1075.5	-0.340093	0.122324	-2.78026	0.00543161	0.0233144	822		ribosome-recycling factor-like protein
NRRL3_02220	3133.39	-0.340172	0.102245	-3.32703	0.000877755	0.00495606	1287		glycosyltransferase family 3, N-terminal domain-containing protein
NRRL3_02156	718.249	-0.341583	0.13798	-2.4756	0.0133014	0.0498979	2694		nucleolar protein Dnt1-like protein
NRRL3_11355	1072.64	-0.341807	0.127201	-2.68714	0.00720667	0.0298696	558		protein trafficking Pga2-like protein
NRRL3_04856	5658.76	-0.341815	0.135405	-2.52438	0.0115902	0.0445442	1638		inosine-5'-monophosphate dehydrogenase
NRRL3_11273	8393.87	-0.343094	0.0879747	-3.89991	9.62276e-05	0.00073028	4761		pentafunctional AROM polypeptide
NRRL3_03368	3871.83	-0.34349	0.11042	-3.11076	0.00186605	0.00935011	921		prohibitin-2
NRRL3_09912	1909.7	-0.346071	0.136713	-2.53138	0.0113615	0.0438187	1503		PH domain-containing protein
NRRL3_09899	2292.56	-0.346587	0.108686	-3.18889	0.0014282	0.00747857	2925		glutathione degradosome Dug2-like protein
NRRL3_08040	10229.5	-0.34673	0.0984493	-3.52191	0.000428444	0.0026811	1878		MICOS complex subunit Mic60
NRRL3_04525	1187.75	-0.346914	0.132393	-2.62033	0.00878437	0.0353297	1299		CRAL-TRIO domain-containing protein
NRRL3_04553	960.948	-0.347059	0.136243	-2.54736	0.0108542	0.0421248	1413		patatin/phospholipase A2-related domain-containing protein
NRRL3_01897	3108	-0.347454	0.11604	-2.99427	0.00275106	0.0129567	1104		37S ribosomal protein uS7m
NRRL3_04033	1848.31	-0.348986	0.11159	-3.12741	0.00176355	0.00892249	4104		DNA-directed RNA polymerase-like protein
NRRL3_04030	1153.13	-0.349563	0.125684	-2.78128	0.00541451	0.0232511	1011		inositolphosphorylceramide synthase subunit Kei1-like protein
NRRL3_01440	2542.4	-0.350082	0.10188	-3.43621	0.00058991	0.00350728	309		dimeric alpha-beta barrel domain-containing protein
NRRL3_01584	11803.8	-0.350231	0.105609	-3.31631	0.000912162	0.00510366	1125		pyruvate dehydrogenase E1 component subunit beta, mitochondrial
NRRL3_11638	4053.71	-0.352263	0.127533	-2.76213	0.0057425	0.0244998	588		mitochondrial inner membrane translocase subunit Tim17/Tim22/Tim23/peroxisomal protein PMP24 family protein
NRRL3_08682	3411.48	-0.352326	0.127475	-2.76388	0.00571193	0.0243905	1740		CTP synthase
NRRL3_10932	2086.83	-0.352779	0.124791	-2.82695	0.00469938	0.0205827	1617		nuclear GTP-binding protein
NRRL3_09323	883.883	-0.3546	0.138853	-2.55379	0.0106558	0.041518	1011		surfeit locus 1-like protein
NRRL3_10493	1989.48	-0.355754	0.131289	-2.7097	0.00673432	0.0280886	2460		fungal-specific transcription factor
NRRL3_03142	1699.19	-0.356528	0.136513	-2.61168	0.00900987	0.0360774	285		NADH dehydrogenase [ubiquinone] 1 alpha subcomplex subunit 2
NRRL3_08122	8821.94	-0.356553	0.0864498	-4.12439	3.71721e-05	0.000322757	972		acetolactate synthase small subunit, involved in branched-chain amino acid biosynthesis under hypoxic conditions
NRRL3_06121	1253.61	-0.356696	0.118285	-3.01556	0.00256503	0.0122381	2883		AAA-type ATPase family protein
NRRL3_05601	2201.97	-0.356833	0.13379	-2.66712	0.00765046	0.0315107	822		glutathione peroxidase-like enzyme
NRRL3_09217	13579.3	-0.358448	0.0923079	-3.88318	0.000103099	0.00077466	1410		dihydrolipoyllysine-residue succinyltransferase component of 2-oxoglutarate dehydrogenase complex, mitochondrial
NRRL3_11221	1254.98	-0.358921	0.13548	-2.64925	0.00806703	0.0329125	4455		nucleolar 27S pre-rRNA processing, Urb2/Npa2, C-terminal domain-containing protein
NRRL3_03770	1545.59	-0.360125	0.127917	-2.81531	0.004873	0.0212021	1011		ATP synthase assembly factor Atp11-like protein
NRRL3_11707	2327.52	-0.360173	0.125208	-2.8766	0.0040199	0.0179937	3840		5-oxoprolinase
NRRL3_06153	858.17	-0.360376	0.144985	-2.48561	0.012933	0.0487193	1020		hypothetical protein
NRRL3_11187	1622.3	-0.360708	0.123592	-2.91855	0.00351667	0.0160352	3597		leucine-rich repeat domain-containing protein
NRRL3_08066	735.211	-0.361208	0.13861	-2.60593	0.00916255	0.0365356	3750		vacuolar cation-chloride cotransporter
NRRL3_10605	1436.96	-0.361321	0.11875	-3.04271	0.00234461	0.0113899	3084		translation initiation factor IF-2-like protein
NRRL3_03796	1806.4	-0.361471	0.112885	-3.20213	0.00136417	0.00718516	2802		hypothetical protein
NRRL3_08128	1313.27	-0.361509	0.140952	-2.56476	0.0103247	0.0404515	4011		elongator complex subunit Iki3-like protein
NRRL3_09327	814.615	-0.362866	0.136314	-2.66198	0.00776835	0.0319164	1230		ketopantoate reductase ApbA/PANE-like protein
NRRL3_11083	2797.01	-0.364347	0.120169	-3.03195	0.00242977	0.0117058	291		hypothetical protein
NRRL3_09676	1568.61	-0.364728	0.111857	-3.26066	0.00111154	0.00602147	2400		mitochondrial intermediate peptidase
NRRL3_01891	6974.61	-0.365261	0.108396	-3.3697	0.000752499	0.00432153	2295		polyadenylate-binding protein, cytoplasmic and nuclear
NRRL3_05341	4744.53	-0.365944	0.136588	-2.67917	0.00738039	0.0304873	972		glycoside hydrolase family 114 protein
NRRL3_11580	1589.15	-0.367163	0.1223	-3.00216	0.00268071	0.012698	1233		altered inheritance of mitochondria protein 24
NRRL3_02193	7662.07	-0.367265	0.105104	-3.4943	0.000475298	0.0029316	978		glycerol dehydrogenase
NRRL3_04840	2912.13	-0.36817	0.103377	-3.56142	0.000368854	0.00235747	1554		mitochondrial import inner membrane translocase subunit Tim50
NRRL3_04629	1242.38	-0.369041	0.121614	-3.03453	0.00240909	0.0116288	1629		S-adenosyl-L-methionine-dependent methyltransferase domain-containing protein
NRRL3_05972	2643.93	-0.370856	0.115335	-3.21546	0.00130235	0.00691486	1041		very-long-chain 3-oxoacyl-CoA reductase
NRRL3_06754	76398.3	-0.37217	0.0840824	-4.42625	9.58852e-06	9.6842e-05	1671		ATP synthase, F1 complex, subunit alpha, mitochondrial
NRRL3_02799	1096.92	-0.372814	0.133583	-2.79087	0.00525669	0.0226786	1332		orotidine 5'-phosphate decarboxylase domain-containing protein
NRRL3_09199	2051.89	-0.373253	0.116389	-3.20695	0.00134149	0.00708838	1095		ATP synthase assembly factor Atp12-like protein
NRRL3_00645	1437.14	-0.374807	0.124318	-3.01491	0.00257059	0.0122528	1677		ATPase AFG1-like protein
NRRL3_03833	1196.48	-0.375393	0.123946	-3.02869	0.00245614	0.0118155	1632		taurine dioxygenase TauD/TfdA domain-containing protein
NRRL3_03841	2560.85	-0.375494	0.128818	-2.91493	0.00355771	0.0161775	321		NADH-ubiquinone oxidoreductase 12 kDa subunit
NRRL3_04896	960.446	-0.376711	0.150061	-2.51039	0.0120599	0.0460626	945		hypothetical protein
NRRL3_03498	997.804	-0.376931	0.132227	-2.85064	0.00436315	0.0193242	1713		hypothetical protein
NRRL3_10415	1918.08	-0.376948	0.14773	-2.5516	0.010723	0.0417304	2307		pre-mRNA splicing factor ATP-dependent RNA helicase
NRRL3_10557	1787.03	-0.377186	0.138021	-2.73281	0.00627965	0.0264264	1332		chalcone isomerase domain-containing protein
NRRL3_07022	1341.99	-0.377626	0.150112	-2.51564	0.0118818	0.0455231	1320		inositol phosphorylceramide synthase catalytic subunit
NRRL3_01087	1679.55	-0.377747	0.113903	-3.3164	0.000911848	0.00510366	1974		mitochondrial division protein
NRRL3_06787	6355.08	-0.378293	0.113632	-3.32912	0.000871211	0.00492473	4425		eukaryotic translation initiation factor 4G domain-containing protein
NRRL3_08244	1902.97	-0.379246	0.114902	-3.30059	0.000964824	0.0053649	459		monothiol glutaredoxin, mitochondrial
NRRL3_10772	749.795	-0.379406	0.151584	-2.50294	0.0123166	0.0468618	2211		AAA-type ATPase family protein
NRRL3_00672	2370.89	-0.379953	0.119688	-3.17453	0.00150082	0.00780915	2706		peroxisomal multifunctional enzyme involved in fatty acid beta-oxidation
NRRL3_08140	1359.45	-0.380598	0.13858	-2.74642	0.00602504	0.0255289	1263		deoxyribonuclease TatD
NRRL3_05392	5162.18	-0.38141	0.123494	-3.08848	0.00201181	0.00997427	1119		cysteine synthase
NRRL3_00615	884.442	-0.38149	0.148073	-2.57636	0.0099847	0.039322	960		3-hydroxybutyryl CoA dehydrogenase-like protein
NRRL3_05459	3801.71	-0.382132	0.145089	-2.63379	0.00844386	0.0342644	4086		phosphoribosylformylglycinamidine synthase
NRRL3_08502	1499.58	-0.382574	0.113428	-3.37282	0.000744013	0.00428664	447		single-stranded DNA-binding protein-like protein
NRRL3_09046	2023.65	-0.385361	0.115169	-3.34606	0.000819681	0.00466011	1554		histidine acid phosphatase-like protein
NRRL3_00397	811.914	-0.386116	0.140066	-2.75667	0.00583938	0.0248381	1692		asparaginase/glutaminase family protein
NRRL3_04785	682.488	-0.387045	0.142772	-2.71094	0.00670936	0.0280081	2898		WD repeat-containing protein
NRRL3_10702	1142.49	-0.387466	0.128284	-3.02038	0.00252457	0.0120859	2151		mitochondrial distribution and morphology protein 31
NRRL3_04756	13159.2	-0.388577	0.0924929	-4.20115	2.65558e-05	0.000240291	1545		dihydrolipoyl dehydrogenase, precursor
NRRL3_08126	2118.68	-0.388797	0.131205	-2.96327	0.00304389	0.0141073	3264		ATP-dependent RNA helicase
NRRL3_11572	1048.79	-0.388956	0.132451	-2.93659	0.00331842	0.0152437	876		lactamase-like protein
NRRL3_00495	630.71	-0.389832	0.1475	-2.64293	0.00821919	0.0334213	1617		scramblase family protein
NRRL3_02696	1045.21	-0.390112	0.135139	-2.88675	0.00389245	0.0174983	1818		amidase family protein
NRRL3_01759	4105.99	-0.390269	0.122841	-3.17703	0.0014879	0.00775012	3219		trehalase
NRRL3_06767	663.552	-0.390555	0.156627	-2.49354	0.0126477	0.0479005	1911		bZIP transcription factor
NRRL3_03126	1163.26	-0.390714	0.147076	-2.65655	0.00789442	0.0323671	426		uncharacterized protein
NRRL3_03113	11628.2	-0.391178	0.11079	-3.53079	0.000414315	0.00260092	1644		fumarate hydratase
NRRL3_10934	2191.03	-0.392146	0.126377	-3.10299	0.00191575	0.00956518	2118		homeobox transcription factor
NRRL3_04954	1278.55	-0.392167	0.138208	-2.83751	0.00454665	0.0200099	1254		WD repeat-containing protein Jip5
NRRL3_02270	643.813	-0.392394	0.150562	-2.6062	0.00915543	0.0365219	1791		asparagine synthase domain-containing protein
NRRL3_03723	3672.9	-0.392712	0.155179	-2.5307	0.0113834	0.043886	1746		amidophosphoribosyltransferase
NRRL3_09309	861.054	-0.392971	0.136272	-2.88372	0.00393002	0.0176271	1044		complex I intermediate-associated protein 30-like protein
NRRL3_09187	839.733	-0.394043	0.135574	-2.90648	0.00365518	0.0165825	1563		hypothetical protein
NRRL3_02509	935.59	-0.394079	0.144806	-2.72143	0.00649993	0.0272258	3201		tRNase Z endonuclease domain-containing protein
NRRL3_01132	605.436	-0.395158	0.146461	-2.69805	0.00697469	0.0289688	3417		DNA polymerase gamma, mitochondrial
NRRL3_06915	11489.3	-0.395225	0.102064	-3.87233	0.000107801	0.000802092	3519		carbamoyl-phosphate synthase, large subunit
NRRL3_02503	623.803	-0.395593	0.155211	-2.54874	0.0108112	0.0420241	1629		tRNA-dihydrouridine synthase
NRRL3_08080	886.537	-0.396338	0.130443	-3.03841	0.0023783	0.0115083	360		37S ribosomal protein Sws2, mitochondrial
NRRL3_01153	912.409	-0.396675	0.158781	-2.49826	0.0124805	0.0474126	1338		glycine cleavage T-protein domain-containing protein
NRRL3_05052	2006.32	-0.396678	0.123966	-3.19989	0.00137478	0.00722565	1488		ATP-dependent RNA helicase Dbp3
NRRL3_07917	1510.67	-0.397356	0.121883	-3.26013	0.00111361	0.00602935	612		54S ribosomal protein mL59
NRRL3_07980	1059.25	-0.397677	0.122912	-3.23545	0.0012145	0.00650782	1575		protoheme IX farnesyltransferase, mitochondrial
NRRL3_04577	1218.74	-0.398309	0.150686	-2.64331	0.00820994	0.0333975	1809		zinc finger domain-containing protein, PHD-type
NRRL3_05716	632.547	-0.399123	0.144188	-2.76807	0.00563885	0.0241201	2292		CP2 transcription factor domain-containing protein
NRRL3_05949	1529.55	-0.3993	0.12683	-3.1483	0.00164221	0.00839891	1644		chaperone DnaJ, mitochondrial
NRRL3_05761	558.575	-0.400833	0.153647	-2.6088	0.00908608	0.0362892	1098		arginine-hydroxylase, mitochondrial
NRRL3_05123	3206.23	-0.400931	0.129842	-3.08784	0.00201614	0.00999073	2502		RNA recognition motif domain-containing protein
NRRL3_06534	1682.78	-0.401922	0.135672	-2.96246	0.00305196	0.0141314	1506		uncharacterized protein
NRRL3_11257	3641.88	-0.402064	0.130668	-3.07699	0.00209106	0.0103051	702		ribosomal protein L7Ae/L30e/S12e/Gadd45 domain-containing protein
NRRL3_06977	9345.94	-0.402443	0.091975	-4.37557	1.21117e-05	0.000119795	2073		large subunit of acetolactate synthase, involved in branched-chain amino acid biosynthesis under hypoxic conditions
NRRL3_11314	9452.55	-0.402818	0.124961	-3.22355	0.00126613	0.0067477	6780		multifunctional carbamoyl-phosphate synthase and aspartate carbamoyltransferase enzyme
NRRL3_05399	4380.47	-0.403584	0.117573	-3.43263	0.000597754	0.00354952	1638		D-lactate dehydrogenase
NRRL3_06886	1929.7	-0.404378	0.134045	-3.01674	0.00255513	0.0121967	663		37S ribosomal protein bS21m
NRRL3_05501	1194.33	-0.404414	0.136821	-2.95579	0.00311871	0.0144134	1959		pseudouridine synthase I-like protein
NRRL3_03637	2202.69	-0.40515	0.111379	-3.63757	0.000275222	0.00183006	954		37S ribosomal protein uS9m
NRRL3_04398	18393.6	-0.405215	0.101295	-4.00034	6.32506e-05	0.000505237	1446		dihydrolipoyllysine-residue acetyltransferase
NRRL3_04994	1183.81	-0.405841	0.16171	-2.50968	0.0120841	0.0461094	1485		alpha-hydroxy acid dehydrogenase family protein, FMN-dependent
NRRL3_10512	1662.7	-0.406207	0.135497	-2.9979	0.00271849	0.0128462	1830		KRR1 interacting protein 1-like protein
NRRL3_06825	1033.29	-0.406256	0.12581	-3.22913	0.00124167	0.00663905	804		mitochondrial genome maintenance protein
NRRL3_05782	1238.93	-0.407257	0.122668	-3.31999	0.000900222	0.00505978	501		54S ribosomal protein uL13m
NRRL3_10631	4082.23	-0.407724	0.10207	-3.99457	6.48125e-05	0.000516878	1989		CBS domain-containing protein
NRRL3_03618	2560.8	-0.408592	0.119815	-3.41019	0.000649175	0.00382499	2427		bifunctional purine biosynthetic protein
NRRL3_03431	9796.47	-0.40934	0.138103	-2.96403	0.00303636	0.0140988	6852		acetyl-CoA carboxylase
NRRL3_04343	559.181	-0.40974	0.156437	-2.61919	0.00881385	0.0354023	513		transmembrane protein 97-like protein
NRRL3_05326	1566.6	-0.410225	0.119166	-3.44245	0.000576464	0.00343756	786		ribosome biogenesis protein Nsa2
NRRL3_04908	2085.34	-0.411412	0.121572	-3.38412	0.000714071	0.00413848	1050		sphingolipid long chain base-responsive protein
NRRL3_05663	2274.99	-0.412577	0.112461	-3.66863	0.000243852	0.00164359	1248		oxysterol-binding protein-like protein
NRRL3_01553	529.369	-0.412898	0.156658	-2.63567	0.00839712	0.0341168	1818		Rab effector Noc2-like protein
NRRL3_08057	7058.4	-0.413332	0.143884	-2.87267	0.00407015	0.0181896	243		60S ribosomal protein eL38
NRRL3_00468	3583.36	-0.414657	0.122164	-3.39426	0.000688146	0.00400918	5175		lysine-specific demethylase domain-containing protein
NRRL3_01113	4098.41	-0.414803	0.117897	-3.51836	0.000434218	0.00271379	1500		enoyl-CoA hydratase/isomerase family protein
NRRL3_06744	1445.39	-0.416497	0.121713	-3.42196	0.000621716	0.00367415	1656		protein arginine methyltransferase NDUFAF7-like protein
NRRL3_04845	2093.34	-0.416903	0.103991	-4.00901	6.09747e-05	0.000490628	1902		serine/threonine-protein kinase
NRRL3_03349	628.911	-0.41749	0.144666	-2.8859	0.00390302	0.0175379	1368		mitochondrial carrier domain-containing protein
NRRL3_08485	15495	-0.419711	0.121123	-3.46515	0.000529929	0.00321241	930		pyridoxal 5'-phosphate synthase subunit PyroA
NRRL3_02088	560.04	-0.420203	0.150569	-2.79077	0.00525824	0.0226786	1632		origin recognition complex subunit 5-like protein
NRRL3_04714	1371.56	-0.420876	0.118379	-3.55533	0.000377511	0.00240347	327		reactive oxygen species modulator 1
NRRL3_07493	4025.01	-0.421084	0.0999972	-4.21096	2.54288e-05	0.000231364	2595		sulfatase N-terminal domain-containing protein
NRRL3_10583	2082.46	-0.422126	0.122601	-3.44308	0.000575123	0.00343164	1050		arginine methyltransferase
NRRL3_11575	521.858	-0.422966	0.156259	-2.70684	0.0067928	0.0283086	888		mitochondrial carrier protein-like protein
NRRL3_06651	878.773	-0.424624	0.133523	-3.18016	0.00147195	0.00767916	1230		cystathionine gamma-lyase
NRRL3_07042	885.159	-0.425467	0.139713	-3.04529	0.00232454	0.0113147	348		cytochrome c oxidase assembly factor 6
NRRL3_03338	3224.32	-0.426604	0.134127	-3.18059	0.00146974	0.00767168	192		hypothetical protein
NRRL3_06894	1520.44	-0.427138	0.127616	-3.34705	0.000816769	0.0046489	1704		folate synthesis bifunctional protein, mitochondrial
NRRL3_10789	633.194	-0.427737	0.143862	-2.97324	0.00294671	0.0137407	2409		pentatricopeptide repeat-containing protein
NRRL3_02693	1992.41	-0.428996	0.117708	-3.64458	0.000267831	0.00178572	1317		acyl-CoA dehydrogenase/oxidase domain-containing protein
NRRL3_10535	1067.36	-0.429677	0.124573	-3.4492	0.000562245	0.00336904	285		37S ribosomal protein Rsm19, mitochondrial
NRRL3_11065	2958.76	-0.429749	0.120288	-3.57267	0.000353364	0.00226874	954		54S ribosomal protein uL15m
NRRL3_09226	1789.17	-0.429986	0.129513	-3.32003	0.000900072	0.00505978	606		54S ribosomal protein mL58
NRRL3_11246	3205.68	-0.430207	0.126726	-3.39478	0.000686849	0.00400398	840		prohibitin-1
NRRL3_11335	1176.69	-0.430233	0.136043	-3.16247	0.00156438	0.00807609	2799		ATP-dependent RNA helicase Dbp10
NRRL3_07742	8828.85	-0.430361	0.136944	-3.1426	0.00167454	0.00853332	1398		homocitrate synthase, lysine biosynthesis
NRRL3_08445	3144.18	-0.430492	0.121748	-3.53593	0.000406344	0.00255738	1890		mitochondrial import receptor subunit Tom70
NRRL3_04768	1039.68	-0.430771	0.14274	-3.01786	0.00254567	0.0121575	315		mitochondrial import inner membrane translocase subunit Tim14
NRRL3_09973	1888.13	-0.431288	0.1109	-3.88897	0.00010067	0.000760014	465		mitochondrial import inner membrane translocase subunit Tim17
NRRL3_04730	5429.93	-0.431324	0.137342	-3.14052	0.00168649	0.00858536	1701		heat shock protein 70 family protein
NRRL3_10290	4143.94	-0.431369	0.153398	-2.8121	0.00492195	0.0213869	1932		carnitine acetyltransferase
NRRL3_02978	982.933	-0.431432	0.15229	-2.83296	0.0046119	0.020248	1572		amino acid/polyamine transporter I family protein
NRRL3_06440	754.157	-0.432748	0.14441	-2.99666	0.00272958	0.0128863	2754		ribosome-releasing factor 2, mitochondrial
NRRL3_00930	1714.93	-0.434589	0.125199	-3.47118	0.00051818	0.00315668	621		37S ribosomal protein uS12m
NRRL3_07682	1316.27	-0.43461	0.11866	-3.66265	0.000249622	0.00167562	1692		mitochondrial distribution and morphology protein 34
NRRL3_02709	7484.84	-0.434687	0.0909896	-4.77733	1.77637e-06	2.10108e-05	1881		2-isopropylmalate synthase
NRRL3_10443	709.229	-0.435091	0.142747	-3.04799	0.00230378	0.0112469	1494		delta(14)-sterol reductase
NRRL3_06112	6978.29	-0.435336	0.103604	-4.20192	2.64658e-05	0.000239696	279		cytochrome c oxidase subunit 6B
NRRL3_07841	13152.9	-0.435352	0.0935718	-4.65259	3.27785e-06	3.67215e-05	912		uncharacterized protein
NRRL3_05081	663.055	-0.435909	0.144804	-3.01034	0.00260959	0.0124087	3105		Brefeldin A-sensitivity protein 4-like protein
NRRL3_10017	726.16	-0.437051	0.136861	-3.1934	0.00140607	0.00737834	663		exon-junction complex regulator WIBG-like protein
NRRL3_00724	6390.49	-0.437243	0.12854	-3.4016	0.000669917	0.00393079	1344		ribosome-associated chaperone Zuotin
NRRL3_00220	3259.35	-0.437739	0.138407	-3.1627	0.00156314	0.00807609	1608		serine O-acetyltransferase
NRRL3_01944	953.237	-0.438384	0.148931	-2.94354	0.00324487	0.0149336	282		mitochondrial import inner membrane translocase subunit Tim10
NRRL3_07025	631.202	-0.439239	0.144331	-3.04329	0.00234011	0.0113792	2469		hypothetical protein
NRRL3_03238	1451.59	-0.439836	0.156915	-2.80302	0.00506258	0.0219305	1722		tetratricopeptide-like helical domain-containing protein
NRRL3_06136	593.841	-0.440047	0.172756	-2.54722	0.0108584	0.0421248	594		transcriptional coactivator/pterin dehydratase-like protein
NRRL3_11247	2579.39	-0.440545	0.113911	-3.86746	0.000109974	0.00081655	291		cytochrome b-c1 complex subunit 8
NRRL3_08422	766.546	-0.440981	0.148276	-2.97405	0.00293896	0.0137175	1041		mitochondrial carrier protein-like protein
NRRL3_00323	36266.7	-0.441071	0.122339	-3.60531	0.00031178	0.0020429	1206		ketol-acid reductoisomerase, mitochondrial
NRRL3_06054	5758.12	-0.441468	0.107101	-4.12199	3.75612e-05	0.000324709	1797		ATP-dependent RNA helicase Dbp2
NRRL3_05971	1016.76	-0.441966	0.168797	-2.61833	0.00883623	0.0354778	426		ergosterol biosynthetic protein
NRRL3_02409	4888.69	-0.442834	0.141796	-3.12303	0.00178998	0.00902849	600		H/ACA ribonucleoprotein complex subunit 1
NRRL3_06473	1095.35	-0.442906	0.169649	-2.61072	0.00903519	0.0361444	1497		4-aminobutyrate aminotransferase
NRRL3_01915	1078.42	-0.443313	0.173227	-2.55914	0.010493	0.0410132	1557		GNAT-type acetyltransferase
NRRL3_00851	1084.61	-0.444096	0.126078	-3.52238	0.000427687	0.00267806	2214		dual-function calcium-gated ion channel/calcium-dependent phospholipid scramblase
NRRL3_03747	17257.3	-0.444267	0.1054	-4.21504	2.49729e-05	0.000228056	1155		biotin synthase, mitochondrial
NRRL3_06753	703.138	-0.445698	0.142704	-3.12323	0.00178879	0.0090271	570		uncharacterized protein
NRRL3_07305	705.696	-0.445956	0.171717	-2.59703	0.00940325	0.0373747	3825		deoxyhypusine synthase-like protein
NRRL3_05488	1646.54	-0.447194	0.110877	-4.03326	5.50076e-05	0.000448457	2193		Slc26A/SulP transporter family protein
NRRL3_07062	6226.56	-0.449253	0.129093	-3.48006	0.000501304	0.00306996	1560		nucleolar protein 56
NRRL3_00338	1688.01	-0.449804	0.141647	-3.17553	0.00149565	0.00778638	2001		translation elongation factor Guf1, mitochondrial
NRRL3_06764	908.535	-0.449878	0.147649	-3.04695	0.00231174	0.0112634	1650		nucleolar complex protein 4-like protein
NRRL3_06755	1603.25	-0.450261	0.173557	-2.59431	0.00947813	0.0376269	1005		methylenetetrahydrofolate dehydrogenase
NRRL3_05480	1630.97	-0.450307	0.180608	-2.49328	0.0126571	0.0479174	1092		hypothetical protein
NRRL3_06609	42298.6	-0.450609	0.160606	-2.80568	0.00502112	0.0217795	1845		DnaK-type molecular chaperone
NRRL3_03784	10224.3	-0.451791	0.109694	-4.11864	3.8112e-05	0.000328573	1086		homoisocitrate dehydrogenase
NRRL3_05928	395.686	-0.452054	0.17776	-2.54307	0.0109884	0.0425127	2091		pentatricopeptide repeat-containing protein
NRRL3_01912	1023.72	-0.453675	0.147791	-3.06972	0.00214263	0.010533	306		37S ribosomal protein mS37
NRRL3_07744	821.836	-0.453759	0.140816	-3.22235	0.00127142	0.00676879	288		54S ribosomal protein uL30m
NRRL3_04201	1225.05	-0.453898	0.155135	-2.92583	0.00343538	0.0157298	627		hypothetical protein
NRRL3_07396	1186.35	-0.453993	0.180684	-2.51263	0.0119835	0.0458595	1368		amino acid transporter, transmembrane domain-containing protein
NRRL3_03798	1503.8	-0.454047	0.134683	-3.37124	0.000748299	0.00430882	1263		ferrochelatase
NRRL3_04055	1019.31	-0.454378	0.143906	-3.15746	0.00159152	0.00818628	1758		mitochondrial carrier protein-like protein
NRRL3_04943	484.432	-0.454592	0.158302	-2.87168	0.004083	0.0182305	753		coenzyme Q-binding protein Coq10, START domain-containing protein
NRRL3_05688	1080.86	-0.454675	0.122922	-3.6989	0.000216536	0.00148583	3579		hypothetical protein
NRRL3_09303	10087.7	-0.455013	0.115903	-3.9258	8.64437e-05	0.000663675	426		cytochrome c oxidase subunit 6A-like protein
NRRL3_04586	1003.9	-0.455246	0.128358	-3.54669	0.000390104	0.00246301	2058		laminarinase
NRRL3_04671	646.064	-0.455402	0.172156	-2.64528	0.00816228	0.0332309	2622		initiation factor eIF-4 gamma, MA3 domain-containing protein
NRRL3_01938	5131.71	-0.455965	0.138912	-3.2824	0.00102926	0.00566897	969		NADH-cytochrome b5 reductase
NRRL3_07074	38562	-0.456325	0.144395	-3.16024	0.00157638	0.00812528	1416		serine hydroxymethyltransferase, cytosolic
NRRL3_02686	868.378	-0.456535	0.156324	-2.92043	0.00349544	0.0159667	2229		tRNA-dihydrouridine(47) synthase [NAD(P)(+)]
NRRL3_09197	3612.47	-0.457652	0.130765	-3.4998	0.000465599	0.00288249	1575		mitochondrial splicing suppressor 51, zinc-finger domain-containing protein
NRRL3_10735	743.234	-0.45775	0.147345	-3.10665	0.00189223	0.00946691	399		54S ribosomal protein bL32m
NRRL3_11586	8058.01	-0.457801	0.128362	-3.56648	0.000361806	0.00231692	1149		NADH-ubiquinone oxidoreductase 40 kDa subunit, mitochondrial
NRRL3_02383	2621.23	-0.458165	0.121198	-3.78031	0.000156635	0.00111748	1149		37S ribosomal protein mS35
NRRL3_03439	764.394	-0.459374	0.137804	-3.33354	0.000857478	0.0048666	828		pyridoxal 5'-phosphate synthase subunit PdxT/SNO family protein
NRRL3_10639	437.383	-0.459669	0.177589	-2.58838	0.00964279	0.038126	1023		membrane insertase OXA1/ALB3/YidC family protein
NRRL3_07854	14477.4	-0.459693	0.0889242	-5.16949	2.34737e-07	3.27142e-06	3168		2-oxoglutarate dehydrogenase, mitochondrial
NRRL3_11131	4058.12	-0.459998	0.136117	-3.37943	0.000726364	0.00419965	480		NADH dehydrogenase [ubiquinone] 1 alpha subcomplex subunit 8
NRRL3_10647	587.387	-0.460151	0.151254	-3.04223	0.0023483	0.0113966	1356		lipoyltransferase-like protein
NRRL3_10320	670.955	-0.460521	0.140426	-3.27946	0.00104004	0.00570925	2316		ATP-dependent RNA helicase Dbp7
NRRL3_00219	1585.14	-0.460735	0.111135	-4.14574	3.38717e-05	0.000297499	3207		type I phosphodiesterase/nucleotide pyrophosphatase/phosphate transferase family protein
NRRL3_07306	394.749	-0.460786	0.184947	-2.49146	0.0127221	0.0481266	1128		deoxyhypusine synthase
NRRL3_01411	1436	-0.460933	0.112623	-4.09271	4.2636e-05	0.000363177	1281		acetyl-CoA acetyltransferase
NRRL3_00600	1179.4	-0.461162	0.162484	-2.83819	0.00453697	0.0199865	615		xanthine phosphoribosyltransferase
NRRL3_00482	2315.54	-0.46124	0.129754	-3.55471	0.000378392	0.00240753	900		54S ribosomal protein uL1m
NRRL3_06555	852.312	-0.461859	0.16778	-2.75276	0.00590952	0.0250825	1332		anticodon-binding domain-containing protein
NRRL3_07679	374.754	-0.46198	0.176056	-2.62405	0.00868909	0.035101	900		nitroreductase domain-containing protein
NRRL3_10488	1765.54	-0.462109	0.125509	-3.68189	0.00023151	0.00157436	315		transmembrane 14 (TMEM14) family protein
NRRL3_08060	1149.69	-0.462653	0.129025	-3.58576	0.000336097	0.00217484	1728		methionine-tRNA ligase, mitochondrial
NRRL3_03531	1805.45	-0.462745	0.131653	-3.51488	0.000439954	0.00274444	1599		cystathionine beta-synthase
NRRL3_09334	6503.93	-0.463364	0.106126	-4.36616	1.26452e-05	0.000124449	441		hypothetical protein
NRRL3_05670	1253.87	-0.463798	0.123258	-3.76282	0.000168007	0.00118662	1875		ubiquitin carboxyl-terminal hydrolase
NRRL3_08112	420.774	-0.46433	0.181479	-2.55858	0.0105099	0.0410469	396		hypothetical protein
NRRL3_10414	1424.04	-0.464466	0.114479	-4.0572	4.9664e-05	0.000411686	2193		hypothetical protein
NRRL3_06560	772.248	-0.466157	0.15228	-3.06119	0.00220461	0.0107947	1254		phospholipid/glycerol acyltransferase domain-containing protein
NRRL3_05943	2198.28	-0.46624	0.137531	-3.39007	0.000698741	0.00405894	3798		armadillo-like helical domain-containing protein
NRRL3_10610	3064.31	-0.466402	0.128401	-3.63239	0.000280805	0.00186342	1113		37S ribosomal protein uS2m
NRRL3_05136	451.208	-0.466742	0.179031	-2.60705	0.00913255	0.0364601	930		RNA exonuclease
NRRL3_01114	2495.27	-0.467009	0.128284	-3.64043	0.000272181	0.00181228	870		54S ribosomal protein uL4m
NRRL3_08415	548.671	-0.467061	0.178193	-2.62109	0.00876487	0.0353202	750		exoribonuclease domain-containing protein
NRRL3_11129	628.318	-0.468033	0.161163	-2.90409	0.00368322	0.0166868	150		mitochondrial outer membrane translocase complex subunit Tom5-like protein
NRRL3_02447	733.117	-0.469065	0.138375	-3.38982	0.000699389	0.00406032	2586		RNA helicase, DEAD-box type, Q motif-containing protein
NRRL3_06936	3535.26	-0.470739	0.116712	-4.03332	5.49941e-05	0.000448457	1377		37S ribosomal protein Mrp51, mitochondrial
NRRL3_09228	1228.11	-0.471053	0.167181	-2.81762	0.00483806	0.0210966	3351		nucleolar RNA-associated protein Nrap family protein
NRRL3_01893	871.678	-0.471155	0.132202	-3.56389	0.000365398	0.00233841	405		54S ribosomal protein mL41
NRRL3_04401	2437.55	-0.472425	0.119806	-3.94324	8.03867e-05	0.000622006	1497		ribose-phosphate pyrophosphokinase
NRRL3_09925	421.909	-0.472679	0.185798	-2.54405	0.0109576	0.0424264	2229		fungal-specific transcription factor
NRRL3_04475	1534.24	-0.472819	0.128296	-3.68539	0.000228355	0.00155505	777		54S ribosomal protein mL57
NRRL3_09347	650.282	-0.473417	0.155622	-3.04209	0.00234945	0.0113966	1722		WD repeat-containing protein
NRRL3_08148	10302.7	-0.473418	0.113506	-4.17087	3.03442e-05	0.000271586	1722		asparagine synthetase, glutamine-hydrolysing
NRRL3_06583	1257.47	-0.473975	0.143713	-3.29807	0.000973517	0.00541019	270		mitochondrial import inner membrane translocase subunit Tim8
NRRL3_06485	654.236	-0.474834	0.149679	-3.17235	0.0015121	0.0078596	2355		pre-rRNA-processing protein Rix1, N-terminal domain-containing protein
NRRL3_07546	1209.79	-0.477594	0.120071	-3.97758	6.96195e-05	0.000548523	1308		mitochondrial carrier protein
NRRL3_08425	711.136	-0.4776	0.140656	-3.39553	0.000684966	0.00399773	720		nucleolar protein 16
NRRL3_00501	808.842	-0.477862	0.17164	-2.7841	0.00536771	0.0230902	1302		ribonuclease Nob1-like protein
NRRL3_01541	1041.03	-0.478055	0.127577	-3.7472	0.000178817	0.00125427	2781		glycosyltransferase family 20 protein
NRRL3_11205	748.255	-0.478555	0.144268	-3.31713	0.000909469	0.00510015	894		U3 small nucleolar ribonucleoprotein protein
NRRL3_08527	4331.66	-0.479075	0.131338	-3.64764	0.000264663	0.00176937	1347		sulfide:quinone oxidoreductase, mitochondrial
NRRL3_02635	18056.7	-0.479317	0.130983	-3.65938	0.000252827	0.00169483	1440		mitochondrial-processing peptidase subunit beta
NRRL3_00329	3920.68	-0.479485	0.121867	-3.93451	8.33678e-05	0.000642056	186		cytochrome c oxidase subunit 7A
NRRL3_05499	2325.08	-0.479617	0.146921	-3.26445	0.00109676	0.00596425	1299		ribose-phosphate pyrophosphokinase
NRRL3_00556	893.959	-0.47962	0.133742	-3.58615	0.000335592	0.00217339	978		mitochondrial carrier domain-containing protein
NRRL3_05263	15477	-0.479676	0.184419	-2.60101	0.00929507	0.0370192	1242		isocitrate dehydrogenase [NADP]
NRRL3_05327	1519.04	-0.479827	0.132946	-3.60919	0.000307154	0.00201607	774		54S ribosomal protein bL21m
NRRL3_08095	1077.7	-0.479923	0.180668	-2.65638	0.00789851	0.0323704	1869		WD repeat-containing protein
NRRL3_04581	636.617	-0.481076	0.159362	-3.01876	0.0025381	0.012133	4062		hypothetical protein
NRRL3_06620	312.772	-0.481397	0.190473	-2.52737	0.011492	0.044201	1731		LMBR1-like membrane protein
NRRL3_09997	437.257	-0.481786	0.183541	-2.62495	0.00866614	0.0350369	576		mitochondrial import Tim15-like protein
NRRL3_02729	1736.84	-0.481913	0.157398	-3.06176	0.00220043	0.0107796	2457		fungal-specific transcription factor
NRRL3_04389	1303.09	-0.4827	0.17947	-2.68959	0.00715392	0.0296758	1023		RNA recognition motif domain-containing protein
NRRL3_09176	391.014	-0.484453	0.193425	-2.5046	0.0122589	0.0466605	921		ribosomal RNA-processing protein 7-like protein
NRRL3_05569	1615.15	-0.484686	0.119971	-4.04003	5.34455e-05	0.000438617	5736		signal transduction response regulator, receiver domain-containing protein
NRRL3_08256	360.341	-0.484774	0.194156	-2.49683	0.0125309	0.0475855	720		hypothetical protein
NRRL3_03619	677.839	-0.485063	0.151529	-3.20113	0.00136891	0.00720246	2214		mitochondrial Pet127-like protein
NRRL3_06636	295.207	-0.485076	0.195923	-2.47585	0.0132919	0.0498967	762		hypothetical protein
NRRL3_08486	349.999	-0.485318	0.185976	-2.60958	0.0090654	0.0362213	1224		DNA binding domain-containing protein
NRRL3_09207	2111.91	-0.485324	0.152583	-3.18071	0.00146913	0.00767168	2784		WD repeat-containing protein
NRRL3_03559	2431.03	-0.485467	0.103673	-4.68268	2.83155e-06	3.21962e-05	792		37S ribosomal protein uS10m
NRRL3_10861	1731.87	-0.487323	0.118807	-4.10179	4.09963e-05	0.000350116	708		37S ribosomal protein uS11m
NRRL3_08166	1005.77	-0.48872	0.12812	-3.81456	0.000136425	0.000990459	1869		ABC1 family protein
NRRL3_02215	363.94	-0.489077	0.180346	-2.71188	0.0066903	0.0279521	609		uncharacterized protein
NRRL3_05090	3572.69	-0.489519	0.123411	-3.96659	7.29085e-05	0.000570395	1620		GMP synthase [glutamine-hydrolyzing]
NRRL3_04972	3362.41	-0.490135	0.14171	-3.45872	0.000542753	0.00328209	1398		37S ribosomal protein Nam9, mitochondrial
NRRL3_10654	2730.46	-0.490749	0.117826	-4.16502	3.11322e-05	0.000277633	1053		54S ribosomal protein uL24m
NRRL3_09733	7752.22	-0.492222	0.126953	-3.87721	0.000105662	0.000788235	3288		importin beta N-terminal domain-containing protein
NRRL3_04502	1865.31	-0.492659	0.136345	-3.61333	0.000302295	0.00199132	696		54S ribosomal protein bL19m
NRRL3_06665	636.875	-0.492955	0.149168	-3.3047	0.000950781	0.00529874	219		cytochrome c oxidase assembly factor 3-like protein
NRRL3_10403	1431.81	-0.493101	0.150022	-3.28686	0.00101311	0.00558936	591		54S ribosomal protein uL23m
NRRL3_05906	2119.71	-0.493785	0.133665	-3.6942	0.000220576	0.0015104	705		54S ribosomal protein uL16m
NRRL3_06944	453.145	-0.494837	0.166005	-2.98087	0.00287435	0.0134477	711		iron-sulfur cluster assembly protein-like protein
NRRL3_04996	720.562	-0.494952	0.138051	-3.58528	0.000336718	0.00217743	2151		fructose-2,6-bisphosphatase-like protein
NRRL3_09108	897.418	-0.495003	0.134243	-3.68737	0.000226581	0.00154616	1878		AMP-dependent synthetase/ligase domain-containing protein
NRRL3_08252	7008.63	-0.495294	0.119292	-4.15194	3.29669e-05	0.000291365	699		NADH-ubiquinone oxidoreductase 19.3 kDa subunit, mitochondrial
NRRL3_06575	10240.2	-0.495502	0.141508	-3.50159	0.000462482	0.00286699	1458		centromere/microtubule-binding protein Cbf5
NRRL3_09962	879.771	-0.495699	0.137591	-3.6027	0.000314924	0.00205941	1758		uncharacterized protein
NRRL3_10785	600.145	-0.496185	0.181915	-2.72757	0.0063803	0.0267702	2166		U3 small nucleolar RNA-associated protein 25
NRRL3_07088	702.336	-0.496192	0.142082	-3.49229	0.000478903	0.00295015	1431		flavin monooxygenase-like protein
NRRL3_00859	548.65	-0.496671	0.160612	-3.09237	0.00198568	0.00985957	1314		glycoside hydrolase-like protein
NRRL3_01866	1487.56	-0.496804	0.145275	-3.41975	0.000626792	0.00369972	3888		pentatricopeptide repeat-containing protein
NRRL3_00497	2324.67	-0.496964	0.1579	-3.14734	0.00164763	0.00841354	852		54S ribosomal protein bL27m
NRRL3_02519	709.338	-0.497384	0.171342	-2.90287	0.00369762	0.0167443	2190		ATP-dependent RNA helicase Rok1
NRRL3_08246	595.635	-0.497813	0.147016	-3.38611	0.000708899	0.00411311	573		PRELI/Msf1 domain-containing protein
NRRL3_06246	568.369	-0.501129	0.162914	-3.07604	0.00209772	0.0103225	690		hypothetical protein
NRRL3_07086	619.983	-0.501503	0.186852	-2.68395	0.00727573	0.0300801	3315		bifunctional cytochrome P450/NADPH--P450 reductase
NRRL3_02668	1032.19	-0.501518	0.13324	-3.76401	0.000167212	0.00118185	891		small-subunit processome Utp11-like protein
NRRL3_03104	556.409	-0.501886	0.155054	-3.23685	0.00120857	0.00647959	1734		Mg2+ transporter, mitochondrial inner membrane
NRRL3_10036	1412.62	-0.502002	0.160977	-3.11847	0.00181794	0.00914149	1488		WD repeat-containing protein
NRRL3_07032	1088.86	-0.50225	0.150036	-3.34754	0.000815318	0.00464332	2349		exosome-associated factor Rrp6, N-terminal domain-containing protein
NRRL3_08084	977.16	-0.502357	0.144394	-3.47908	0.000503142	0.00307836	426		54S ribosomal protein bL34m
NRRL3_01589	1438.5	-0.503356	0.137477	-3.66137	0.000250869	0.00168285	1482		bystin family protein
NRRL3_02767	840.555	-0.504349	0.150619	-3.3485	0.000812494	0.0046299	1728		Obg-type guanine nucleotide-binding domain-containing protein
NRRL3_06113	3634.21	-0.504365	0.129355	-3.89908	9.65598e-05	0.000732239	252		hypothetical protein
NRRL3_04111	847.046	-0.504596	0.145822	-3.46035	0.000539477	0.00326428	1296		DnaJ domain-containing protein
NRRL3_05462	10174.9	-0.504603	0.110868	-4.55139	5.3293e-06	5.68669e-05	477		cytochrome c oxidase subunit 6, mitochondrial
NRRL3_03074	553.083	-0.505226	0.151653	-3.33146	0.000863905	0.00489721	474		nuclear transport factor 2 domain-containing protein
NRRL3_04750	377.954	-0.505377	0.183466	-2.75461	0.00587615	0.0249623	1662		nucleoporin homology domain-containing protein
NRRL3_07246	2811.55	-0.505508	0.143374	-3.52581	0.000422197	0.00264703	360		NADH dehydrogenase [ubiquinone] 1 alpha subcomplex subunit 13/GRIM-19-like protein
NRRL3_08162	6060.03	-0.505655	0.130024	-3.88894	0.000100684	0.000760014	369		cytochrome b-c1 complex subunit 7
NRRL3_03574	891.728	-0.505723	0.135499	-3.7323	0.000189741	0.00132217	162		mitochondrial import receptor subunit Tom7
NRRL3_02792	2506.58	-0.506987	0.126462	-4.00901	6.09741e-05	0.000490628	1641		phosphatidylserine decarboxylase
NRRL3_03632	615.094	-0.507541	0.154252	-3.29034	0.00100068	0.00553624	417		DNA-directed RNA polymerases I and III subunit RPAC2
NRRL3_02468	1968.74	-0.508167	0.152798	-3.32574	0.000881828	0.00497621	1014		tricarboxylate/iron carrier family protein
NRRL3_05463	2492.59	-0.508497	0.118796	-4.28043	1.86532e-05	0.000176545	1029		fatty acid elongase
NRRL3_05257	451.697	-0.508785	0.168246	-3.02405	0.00249419	0.0119695	1842		ribosomal RNA adenine methyltransferase KsgA/Erm-like protein
NRRL3_10338	2140.78	-0.509363	0.144845	-3.51661	0.000437102	0.00273009	2406		adoMet-dependent rRNA methyltransferase
NRRL3_05974	3508.09	-0.509746	0.135124	-3.77244	0.000161662	0.00114672	1968		nucleolar GTP-binding protein 1
NRRL3_05017	5219.47	-0.509751	0.124107	-4.10734	4.00248e-05	0.000342411	930		mitochondrial GTP/GDP carrier protein 1
NRRL3_03581	4009.51	-0.509998	0.125334	-4.06912	4.71904e-05	0.000394825	1065		eukaryotic porin/Tom40 family protein
NRRL3_04742	562.843	-0.510088	0.158093	-3.2265	0.00125314	0.00668984	2460		polynucleotide 5'-hydroxyl-kinase
NRRL3_08078	857.464	-0.510436	0.143612	-3.55427	0.000379031	0.00241004	1971		ATP-dependent RNA helicase Ded1
NRRL3_07208	2425.59	-0.510897	0.10997	-4.64579	3.38774e-06	3.7824e-05	1194		HNH nuclease domain-containing protein
NRRL3_04173	2908.7	-0.511075	0.128274	-3.98424	6.76971e-05	0.000535561	2400		oligopeptide transporter OPT superfamily protein
NRRL3_02530	1220.51	-0.512576	0.148715	-3.44671	0.000567451	0.00339612	1581		threonine-tRNA ligase, mitochondrial
NRRL3_08251	1402.93	-0.512671	0.135161	-3.79304	0.000148812	0.00106551	2139		U3 small nucleolar ribonucleoprotein complex, subunit Mpp10-like protein
NRRL3_06588	735.218	-0.512935	0.147396	-3.47998	0.000501459	0.00306996	522		adenylate kinase
NRRL3_02669	395.527	-0.513171	0.184852	-2.77611	0.00550128	0.0235725	417		cytochrome c oxidase biogenesis Cmc1-like protein
NRRL3_05995	12712.8	-0.513368	0.151846	-3.38084	0.000722638	0.00418055	1881		methylenetetrahydrofolate reductase
NRRL3_05851	604.142	-0.51453	0.190332	-2.70332	0.00686497	0.0285371	327		54S ribosomal protein mL60
NRRL3_02124	741.156	-0.515069	0.137552	-3.74453	0.00018073	0.00126293	2514		calcium permeable stress-gated cation channel
NRRL3_03653	1667.57	-0.515812	0.129621	-3.97938	6.90946e-05	0.000545306	2157		ABC1 family protein
NRRL3_03422	1721.67	-0.515826	0.116414	-4.43095	9.38203e-06	9.49834e-05	1005		mitochondrial nuclease
NRRL3_09577	1318.21	-0.516076	0.140728	-3.66719	0.000245226	0.00165172	1497		intermediate cleaving peptidase
NRRL3_11563	522.009	-0.516553	0.182253	-2.83427	0.00459311	0.0201888	2232		hypothetical protein
NRRL3_01525	3390.8	-0.516849	0.135247	-3.82153	0.000132627	0.000965015	1170		54S ribosomal protein mL50
NRRL3_06464	11148.4	-0.517138	0.108382	-4.77143	1.82924e-06	2.15946e-05	1362		carbamoyl-phosphate synthase arginine-specific small chain
NRRL3_10395	1207.2	-0.517643	0.130924	-3.95378	7.69265e-05	0.000598512	462		54S ribosomal protein uL11m
NRRL3_05339	3469.81	-0.517699	0.195347	-2.65015	0.00804561	0.0328643	8640		glycosyltransferase family 4 protein
NRRL3_10616	7075.18	-0.517713	0.142005	-3.64574	0.000266626	0.00178126	414		acyl carrier protein, mitochondrial
NRRL3_05036	6085.42	-0.518421	0.139154	-3.72553	0.000194907	0.00135391	516		zinc finger domain-containing protein, CCHC-type
NRRL3_07007	336.115	-0.518942	0.182447	-2.84435	0.00445025	0.0196483	2352		fungal-specific transcription factor
NRRL3_06446	2544.09	-0.519144	0.115264	-4.50395	6.67024e-06	6.95239e-05	1461		homoserine O-acetyltransferase
NRRL3_07523	2504.29	-0.519174	0.133434	-3.89087	9.98857e-05	0.00075572	1008		54S ribosomal protein mL46
NRRL3_07981	1188.84	-0.519417	0.134596	-3.85908	0.000113815	0.000842404	2031		aspartate-tRNA ligase, mitochondrial
NRRL3_01006	1053.32	-0.520056	0.136733	-3.80343	0.000142704	0.00102774	741		ribosome assembly factor Mrt4
NRRL3_06019	816.007	-0.520347	0.132372	-3.93095	8.46108e-05	0.000650614	1821		dol-P-Glc:Glc(2)Man(9)GlcNAc(2)-PP-Dol alpha-1,2-glucosyltransferase
NRRL3_04957	683.256	-0.522272	0.160246	-3.25919	0.00111731	0.00604609	1710		diphthamide biosynthesis protein 2
NRRL3_03849	2111.49	-0.522289	0.141119	-3.70105	0.000214713	0.00147434	1971		prolyl 3,4-dihydroxylase
NRRL3_05344	1226.98	-0.52273	0.140989	-3.70761	0.000209226	0.00144168	729		54S ribosomal protein mL54
NRRL3_03721	2071.08	-0.522891	0.118823	-4.40057	1.07967e-05	0.000108062	1896		aldehyde dehydrogenase domain-containing protein
NRRL3_08091	1404.11	-0.523213	0.142476	-3.6723	0.000240377	0.00162571	2931		WD repeat-containing protein
NRRL3_05149	979.596	-0.523452	0.152928	-3.42287	0.00061963	0.0036662	1866		aryl sulfotransferase-like protein
NRRL3_02071	1547.32	-0.524706	0.13321	-3.93893	8.1845e-05	0.000631805	2889		U3 small nucleolar RNA-associated protein 12
NRRL3_07666	799.401	-0.526518	0.159667	-3.2976	0.000975148	0.00541621	864		NAD-dependent epimerase/dehydratase domain containing protein
NRRL3_01954	1587.65	-0.526719	0.170934	-3.08142	0.00206014	0.010173	2478		multiple RNA-binding domain-containing protein
NRRL3_09531	1750.68	-0.526869	0.130601	-4.0342	5.47894e-05	0.000447852	801		thioredoxin peroxidase, AhpC/TSA family
NRRL3_10595	353.754	-0.527527	0.177838	-2.96634	0.00301367	0.0140066	1716		major facilitator superfamily protein
NRRL3_10579	1396.74	-0.528155	0.160385	-3.29305	0.00099108	0.00548927	1371		ribosome biogenesis protein
NRRL3_10377	1364.54	-0.528585	0.176934	-2.98748	0.0028129	0.0132102	1782		multicopper oxidase Mco1I
NRRL3_07769	1540.76	-0.529355	0.131222	-4.03403	5.48275e-05	0.000447852	639		54S ribosomal protein bL28m
NRRL3_07644	255.836	-0.530192	0.204831	-2.58844	0.00964126	0.038126	4215		hypothetical protein
NRRL3_11169	2792.34	-0.531296	0.120879	-4.39527	1.10637e-05	0.000109981	1221		54S ribosomal protein mL44
NRRL3_05104	3374.44	-0.531708	0.157583	-3.37415	0.000740441	0.00426855	378		13kDa ribonucleoprotein-associated protein
NRRL3_11058	2337.11	-0.532031	0.114812	-4.63393	3.58792e-06	3.97916e-05	1752		mitochondrial-processing peptidase subunit alpha
NRRL3_04995	571.247	-0.533123	0.148921	-3.5799	0.000343728	0.00221551	408		uncharacterized protein
NRRL3_02386	364.772	-0.533648	0.189469	-2.81655	0.00485428	0.0211487	1494		RNA methyltransferase TrmH-like protein
NRRL3_02251	814.025	-0.533957	0.14948	-3.5721	0.000354133	0.0022722	948		solute carrier family 25 member 38
NRRL3_11633	1709.94	-0.535414	0.132271	-4.04785	5.16894e-05	0.000427758	870		ubiquinone biosynthesis protein Coq9-like protein, mitochondrial
NRRL3_08460	649.504	-0.535458	0.1469	-3.64505	0.000267343	0.00178367	312		37S ribosomal protein bS16m
NRRL3_03561	1717.33	-0.535959	0.126466	-4.23798	2.25545e-05	0.000208671	723		rRNA-processing protein Fcf2
NRRL3_11783	655.664	-0.535979	0.151084	-3.54756	0.000388815	0.00245709	702		HAD-like domain-containing protein
NRRL3_10536	571.49	-0.536246	0.151285	-3.54461	0.000393192	0.00248093	1326		inositol polyphosphate kinase-like protein
NRRL3_04679	851.23	-0.537036	0.15081	-3.561	0.000369439	0.00235968	1332		fructosyl-amino acid oxidase
NRRL3_01480	638	-0.538303	0.15865	-3.39301	0.000691281	0.00402507	2622		alpha/beta hydrolase fold domain-containing protein
NRRL3_05671	1450.6	-0.538621	0.115185	-4.67614	2.92319e-06	3.30859e-05	1578		regulator of chromosome condensation 1 domain-containing protein
NRRL3_07517	841.081	-0.53909	0.158245	-3.40667	0.000657603	0.00387003	2064		nucleolar complex protein 3-like protein
NRRL3_11274	869.851	-0.540224	0.167236	-3.23031	0.00123656	0.00661529	2106		zinc finger domain-containing protein, C2H2-type
NRRL3_07503	1414.58	-0.540431	0.152342	-3.54749	0.000388917	0.00245709	2706		U3 small nucleolar RNA-associated protein 8-like protein
NRRL3_00573	1168.99	-0.54086	0.121936	-4.43562	9.18084e-06	9.31375e-05	1953		nuclear control of ATP synthase 2-like protein
NRRL3_07725	775.248	-0.540927	0.147211	-3.67451	0.000238304	0.0016139	1005		ubiquinone biosynthesis O-methyltransferase-like protein, mitochondrial
NRRL3_00547	30908	-0.541199	0.111839	-4.83908	1.30444e-06	1.5893e-05	1425		citrate synthase CitA
NRRL3_06515	1306.46	-0.541255	0.145655	-3.716	0.000202402	0.00139856	1482		RNA polymerase I associated factor Rpa49-like protein
NRRL3_06559	474.022	-0.541436	0.159061	-3.40396	0.000664173	0.0038994	1335		NAD kinase-like protein
NRRL3_08239	847.42	-0.541444	0.149584	-3.61967	0.000294979	0.00195018	558		cytochrome oxidase assembly factor 1-like protein
NRRL3_06051	646.648	-0.541873	0.191278	-2.8329	0.00461271	0.020248	2331		pentatricopeptide repeat-containing protein
NRRL3_05934	382.693	-0.543184	0.195254	-2.78194	0.00540348	0.0232239	1245		hypothetical protein
NRRL3_08118	1708.62	-0.5446	0.112795	-4.82823	1.37749e-06	1.66801e-05	789		37S ribosomal protein mS23
NRRL3_05497	5517.69	-0.546665	0.134707	-4.05819	4.94551e-05	0.000410299	1743		nucleolar protein 58
NRRL3_07064	717.442	-0.546902	0.163174	-3.35165	0.000803327	0.00458264	591		cytochrome c oxidase protein 20-like protein
NRRL3_01530	1280.08	-0.547262	0.137948	-3.96717	7.27313e-05	0.000569459	819		cytochrome c oxidase assembly protein Cox14-like protein
NRRL3_04928	1122.69	-0.548303	0.141352	-3.87899	0.00010489	0.000784295	513		37S ribosomal protein Mrps8, mitochondrial
NRRL3_09589	1819.97	-0.54878	0.128093	-4.28422	1.8338e-05	0.000174061	762		54S ribosomal protein uL6m
NRRL3_08238	1952.13	-0.549013	0.136473	-4.02286	5.74947e-05	0.000466515	918		54S ribosomal protein uL3m
NRRL3_10953	1919.92	-0.550241	0.13351	-4.12136	3.7665e-05	0.000325321	3375		CCAAT-binding factor domain-containing protein
NRRL3_01488	2794.91	-0.55067	0.120197	-4.5814	4.61863e-06	5.00402e-05	1518		37S ribosomal protein mS29
NRRL3_06642	823.081	-0.551377	0.137817	-4.0008	6.31279e-05	0.000504665	2574		pentatricopeptide repeat-containing protein
NRRL3_05504	2221.71	-0.551511	0.130958	-4.21136	2.53842e-05	0.000231171	900		37S ribosomal protein uS15m
NRRL3_00194	543.074	-0.551983	0.211496	-2.6099	0.00905674	0.0362013	1188		squalene/phytoene synthase family protein
NRRL3_04641	1152.71	-0.552153	0.14464	-3.81742	0.000134855	0.000979781	1626		WD repeat-containing protein
NRRL3_07731	26204.1	-0.553249	0.150071	-3.68658	0.000227291	0.00154887	1290		aspartate aminotransferase, mitochondrial
NRRL3_09990	1115.44	-0.553721	0.135597	-4.08358	4.43467e-05	0.00037565	2958		DNA polymerase V-like protein
NRRL3_10077	397.268	-0.553896	0.181353	-3.05424	0.00225635	0.0110207	1230		uncharacterized protein
NRRL3_01894	1111.25	-0.554127	0.151133	-3.66648	0.000245909	0.00165407	2922		small-subunit processome Utp14-like protein
NRRL3_02309	344.568	-0.554268	0.183266	-3.02439	0.00249132	0.0119615	807		flavin reductase domain-containing protein
NRRL3_11283	348.158	-0.554904	0.179562	-3.09032	0.00199942	0.00992277	2004		H/ACA ribonucleoprotein complex subunit 1-like protein
NRRL3_10615	3031.54	-0.555692	0.132832	-4.18341	2.87174e-05	0.000258431	675		NADH-ubiquinone oxidoreductase 23 kDa subunit, mitochondrial
NRRL3_09353	571.09	-0.556088	0.190674	-2.91644	0.00354054	0.0161291	1665		uroporphyrin-III C-methyltransferase-like protein
NRRL3_00563	14599	-0.556207	0.136355	-4.07912	4.52072e-05	0.000381137	2214		NADH-ubiquinone oxidoreductase 78 kDa subunit, mitochondrial
NRRL3_10995	1451.66	-0.556566	0.135284	-4.11405	3.88774e-05	0.000334041	1962		Sas10/Utp3/C1D family protein
NRRL3_07045	472.11	-0.55683	0.191315	-2.91054	0.00360805	0.0163913	1182		U3 small nucleolar RNA-associated protein 6-like protein
NRRL3_06317	11827.4	-0.55758	0.0931761	-5.98415	2.17524e-09	4.10182e-08	1377		beta-1,3-glucanosyltransferase
NRRL3_05783	727.914	-0.557968	0.170064	-3.28093	0.00103467	0.00568609	909		urate oxidase
NRRL3_02078	1694.06	-0.558333	0.140326	-3.97884	6.9251e-05	0.000546105	1623		WD repeat-containing protein
NRRL3_10576	266.049	-0.558591	0.222091	-2.51515	0.0118982	0.0455683	1986		zinc finger domain-containing protein, PHD-type
NRRL3_06145	1672.74	-0.558956	0.128509	-4.34955	1.36418e-05	0.000133196	609		mitochondrial import inner membrane translocase
NRRL3_10424	3134.06	-0.559448	0.131245	-4.26262	2.0204e-05	0.000188851	1335		37S ribosomal protein uS5m
NRRL3_01186	645.767	-0.559486	0.159549	-3.50667	0.00045375	0.00282337	1380		amino acid transporter, transmembrane domain-containing protein
NRRL3_07516	781.626	-0.559584	0.144006	-3.88583	0.000101982	0.000767467	567		60S ribosome subunit biogenesis protein Nip7
NRRL3_10793	1230.54	-0.559811	0.160508	-3.48774	0.000487118	0.00299889	576		54S ribosomal protein bL17m
NRRL3_05352	222.433	-0.562089	0.226747	-2.47892	0.0131779	0.0495099	627		hypothetical protein
NRRL3_00423	1167.02	-0.562223	0.190921	-2.9448	0.0032316	0.01489	2712		periodic tryptophan protein 2-like protein
NRRL3_02081	455.177	-0.562651	0.186147	-3.02261	0.00250607	0.0120112	1083		alpha/beta hydrolase fold-3 domain-containing protein
NRRL3_06975	1206.37	-0.56272	0.160087	-3.5151	0.000439596	0.00274393	528		54S ribosomal protein mL40
NRRL3_09782	3151.44	-0.562734	0.16328	-3.44642	0.000568057	0.00339768	417		cytochrome b5-like heme/steroid binding domain-containing protein
NRRL3_00944	9835.22	-0.562995	0.114235	-4.92839	8.29099e-07	1.05571e-05	717		cytochrome b-c1 complex subunit Rieske, mitochondrial
NRRL3_06611	3689.69	-0.563559	0.0952362	-5.91749	3.26901e-09	6.00392e-08	1071		hypothetical protein
NRRL3_11309	2737.23	-0.56369	0.133816	-4.21244	2.52631e-05	0.000230281	504		mitochondrial import receptor subunit Tom20
NRRL3_01560	2116.25	-0.564827	0.122914	-4.59532	4.32093e-06	4.73338e-05	717		IGR motif-containing protein
NRRL3_07657	1336.35	-0.565949	0.114858	-4.92736	8.33484e-07	1.05993e-05	1218		peptidase M28 domain-containing protein
NRRL3_07902	631.382	-0.566446	0.149993	-3.77647	0.000159066	0.00113048	2337		GPI mannosyltransferase
NRRL3_06524	287.137	-0.567313	0.194319	-2.9195	0.00350593	0.0159936	888		uncharacterized protein
NRRL3_05028	653.004	-0.56835	0.144379	-3.93652	8.26714e-05	0.000637686	882		myb domain-containing protein
NRRL3_02637	7003.42	-0.568421	0.140854	-4.03553	5.44792e-05	0.000445989	942		rRNA 2'-O-methyltransferase fibrillarin
NRRL3_01647	764.03	-0.569217	0.16028	-3.55139	0.000383202	0.00243031	1647		ATP-dependent RNA helicase
NRRL3_10766	1145.05	-0.569697	0.140075	-4.06708	4.7606e-05	0.000397629	1746		peptidase S54, rhomboid domain-containing protein
NRRL3_06748	1740.93	-0.569981	0.127907	-4.4562	8.34247e-06	8.53333e-05	951		RNA recognition motif domain-containing protein
NRRL3_00725	471.583	-0.570086	0.19216	-2.96673	0.00300985	0.0139955	348		mitochondrial zinc maintenance protein, mitochondrial
NRRL3_05821	7971.93	-0.570965	0.151539	-3.76777	0.000164711	0.00116584	1431		NADH-ubiquinone oxidoreductase 49 kDa subunit, mitochondrial
NRRL3_07207	404.104	-0.571116	0.171625	-3.3277	0.000875671	0.00494711	978		Tc1-mariner class transposase Ant1
NRRL3_09338	1079.06	-0.572311	0.136601	-4.18964	2.79394e-05	0.000252118	339		complex 1 LYR family protein
NRRL3_04552	497.516	-0.572395	0.165032	-3.46839	0.000523587	0.0031842	351		cytochrome c oxidase assembly protein Pet191-like protein
NRRL3_06800	8853.76	-0.573084	0.107531	-5.32948	9.84928e-08	1.4701e-06	4374		alpha-factor-transporting ATPase-like protein
NRRL3_07298	580.586	-0.573644	0.187624	-3.05741	0.0022326	0.0109263	1758		tRNA (adenine(58)-N(1))-methyltransferase non-catalytic subunit Trm6
NRRL3_04501	2852.15	-0.574368	0.153336	-3.74582	0.000179804	0.00125914	1086		hypothetical protein
NRRL3_03604	1240.52	-0.57459	0.132612	-4.33286	1.47182e-05	0.000142859	2970		leucine-tRNA ligase, mitochondrial
NRRL3_00950	12630.2	-0.574686	0.118193	-4.86225	1.16059e-06	1.42104e-05	594		cytochrome c oxidase polypeptide Cox5, mitochondrial
NRRL3_09911	909.639	-0.574835	0.167952	-3.42262	0.000620198	0.00366737	1011		hypothetical protein
NRRL3_06884	667.982	-0.575917	0.15004	-3.83841	0.000123831	0.000906353	1539		protein arginine methyltransferase NDUFAF7-like protein
NRRL3_02166	227.079	-0.576534	0.224722	-2.56554	0.0103016	0.0403931	1134		cytochrome b5-like heme/steroid binding domain-containing protein
NRRL3_01555	566.252	-0.576827	0.209926	-2.74776	0.00600031	0.025435	1884		YTH domain-containing protein
NRRL3_09110	687.438	-0.577467	0.155597	-3.71129	0.000206204	0.00142184	3159		nucleic acid-binding OB-fold containing protein
NRRL3_02438	603.811	-0.577901	0.151514	-3.81418	0.000136635	0.000991258	792		glutathione S-transferase domain-containing protein
NRRL3_10926	864.107	-0.578034	0.169295	-3.41437	0.000639302	0.00377131	1128		ATP synthase assembly factor Atp10-like protein
NRRL3_00545	14131.2	-0.578533	0.131554	-4.39769	1.09408e-05	0.000109308	1377		ubiquinol-cytochrome c reductase core protein II
NRRL3_09929	3564.01	-0.580016	0.11305	-5.13063	2.88773e-07	3.97405e-06	1650		aminotransferase class I and II family protein
NRRL3_06097	1295.37	-0.582669	0.141469	-4.11869	3.81031e-05	0.000328573	2355		protein kinase domain-containing protein
NRRL3_04460	446.037	-0.582695	0.172461	-3.37871	0.000728267	0.00420724	1410		tRNA N6-adenosine threonylcarbamoyltransferase TsaD-like protein, mitochondrial
NRRL3_05789	3444.04	-0.582774	0.128767	-4.52581	6.01637e-06	6.37168e-05	285		cytochrome b-c1 complex subunit 10-like protein
NRRL3_09311	1962.44	-0.583535	0.168242	-3.46843	0.000523519	0.0031842	4755		mediator of RNA polymerase II transcription subunit 12
NRRL3_07132	4987.35	-0.584219	0.10859	-5.38002	7.44767e-08	1.13216e-06	1296		aminoglycoside phosphotransferase domain-containing protein
NRRL3_04505	4207.31	-0.584293	0.115394	-5.06344	4.11752e-07	5.53541e-06	1080		NmrA-like domain-containing protein
NRRL3_00907	797.041	-0.584332	0.150639	-3.87902	0.00010488	0.000784295	2133		nucleolar protein 9
NRRL3_06634	763.626	-0.584506	0.151354	-3.86186	0.000112528	0.000834128	1620		nucleotide-binding alpha-beta plait domain-containing protein
NRRL3_04922	1708.12	-0.585234	0.108398	-5.39894	6.70375e-08	1.0238e-06	228		uncharacterized protein
NRRL3_03700	1075.97	-0.587117	0.165954	-3.53784	0.000403418	0.00254058	990		ribosomal large subunit biogenesis protein Mak16
NRRL3_06124	719.89	-0.587271	0.140803	-4.17087	3.03441e-05	0.000271586	1608		U3 small nucleolar RNA-associated protein 7
NRRL3_04589	407.954	-0.587685	0.179477	-3.27443	0.00105876	0.00579592	2013		hypothetical protein
NRRL3_00921	711.077	-0.587843	0.183258	-3.20774	0.0013378	0.00707269	2268		mitochondrial degradasome RNA helicase subunit, C-terminal domain-containing protein
NRRL3_02743	1134.11	-0.588005	0.158612	-3.7072	0.000209566	0.00144301	1389		saccharopine dehydrogenase [NADP(+), L-glutamate-forming]
NRRL3_03739	2162.57	-0.589328	0.154987	-3.80245	0.000143275	0.0010311	1392		2-methylcitrate synthase McsA, component of the methyl citric acid cycle
NRRL3_11453	2168.39	-0.590613	0.146071	-4.04332	5.26991e-05	0.00043413	5403		U3 small nucleolar RNA-associated protein 10
NRRL3_01581	918.267	-0.591341	0.170108	-3.47627	0.000508447	0.00310697	2223		tRNA methyltransferase Trm1-like protein
NRRL3_10143	244.856	-0.591591	0.223091	-2.65179	0.00800658	0.0327455	1605		carboxylesterase family protein
NRRL3_02302	605.906	-0.591798	0.148511	-3.98486	6.75186e-05	0.000534844	1305		tRNA (1-methyladenosine) methyltransferase catalytic subunit Gcd14-like protein
NRRL3_03465	1289.25	-0.59277	0.166409	-3.56213	0.000367865	0.00235267	459		microsomal glutathione S-transferase
NRRL3_03100	232.332	-0.593028	0.221873	-2.67282	0.00752159	0.0310446	723		histidine phosphatase superfamily protein, clade 1
NRRL3_04637	2515.82	-0.593739	0.108523	-5.47107	4.47339e-08	7.03846e-07	1083		54S ribosomal protein uL22m
NRRL3_01088	1293.44	-0.593878	0.126741	-4.68577	2.78914e-06	3.18239e-05	927		chorismate mutase
NRRL3_00837	334.976	-0.594737	0.2355	-2.52542	0.0115559	0.0444295	699		AhpD-like domain-containing protein
NRRL3_05753	422.651	-0.595235	0.191235	-3.11259	0.00185452	0.00929706	1695		P-loop containing nucleoside triphosphate hydrolase domain-containing protein
NRRL3_10904	4925.4	-0.59565	0.170267	-3.49833	0.000468188	0.00289316	1815		translation initiation factor Rli1
NRRL3_02712	889.325	-0.595652	0.172336	-3.45633	0.000547582	0.00330351	2238		60S pre-ribosomal subunits export protein Sda1
NRRL3_11319	745.114	-0.59626	0.144854	-4.11627	3.85047e-05	0.000331127	3387		major facilitator superfamily domain-containing protein
NRRL3_00763	2219.11	-0.59637	0.129075	-4.62033	3.83127e-06	4.23704e-05	2166		sodium/calcium exchanger membrane region-containing protein
NRRL3_02136	693.085	-0.596558	0.150432	-3.96564	7.3198e-05	0.000571754	1554		G-protein, beta subunit domain-containing protein
NRRL3_00516	768.115	-0.596752	0.136507	-4.37159	1.23346e-05	0.000121635	1980		alkaline phosphatase D-related protein
NRRL3_05078	789.269	-0.597326	0.144522	-4.13311	3.57892e-05	0.000312121	1164		dimethyladenosine transferase
NRRL3_01919	1836.18	-0.597364	0.111225	-5.37077	7.83992e-08	1.18813e-06	648		C-8 sterol isomerase
NRRL3_00884	346.528	-0.598424	0.240425	-2.48903	0.0128093	0.0484197	1503		allantoinase
NRRL3_01925	973.447	-0.599388	0.145751	-4.11242	3.91536e-05	0.000335831	993		NIF system FeS cluster assembly NifU, C-terminal domain-containing protein
NRRL3_11285	3792.31	-0.599753	0.131799	-4.55052	5.35145e-06	5.70418e-05	5043		DNA-directed RNA polymerase I subunit Rpa1
NRRL3_07787	500.877	-0.599827	0.186369	-3.21849	0.0012887	0.00684603	582		hypothetical protein
NRRL3_06011	2291.29	-0.600605	0.12315	-4.87702	1.07703e-06	1.33695e-05	651		54S ribosomal protein uL29m
NRRL3_05713	455.152	-0.600671	0.168946	-3.55539	0.000377415	0.00240347	1308		uncharacterized protein
NRRL3_07662	3154.9	-0.601415	0.117497	-5.11853	3.07919e-07	4.2199e-06	558		54S ribosomal protein bL12m
NRRL3_10738	557.305	-0.60251	0.151204	-3.98475	6.75524e-05	0.000534844	3060		RNA polymerase I-specific transcription initiation factor Rrn6-like protein
NRRL3_02478	1627.85	-0.603818	0.145976	-4.1364	3.52791e-05	0.000308489	1632		fatty acid elongation ELO family protein
NRRL3_10016	3073.42	-0.603846	0.174861	-3.4533	0.000553779	0.00332234	210		cytochrome b-c1 complex subunit 9
NRRL3_02116	1507.98	-0.603862	0.195506	-3.08872	0.00201023	0.00997142	1077		ribosome biogenesis protein Brx1
NRRL3_07957	9818.69	-0.604232	0.0996018	-6.06648	1.30746e-09	2.53313e-08	669		peroxiredoxin
NRRL3_06131	796.313	-0.604418	0.148237	-4.07738	4.55455e-05	0.000382357	1614		NADPH:adrenodoxin oxidoreductase, mitochondrial
NRRL3_07948	407.163	-0.604722	0.184578	-3.27623	0.00105201	0.00576856	612		hypothetical protein
NRRL3_04655	620.691	-0.605079	0.178195	-3.39559	0.000684797	0.00399773	765		5-demethoxyubiquinone hydroxylase, mitochondrial
NRRL3_03139	819.806	-0.605466	0.144699	-4.18431	2.86038e-05	0.000257643	351		assembly factor Cbp4
NRRL3_05931	782.333	-0.606036	0.146578	-4.13456	3.55637e-05	0.000310532	2679		phospholipase A2, calcium-dependent
NRRL3_00886	5124.66	-0.606568	0.121742	-4.98239	6.28031e-07	8.26309e-06	1116		ornithine carbamoyltransferase, mitochondrial
NRRL3_00488	3279.54	-0.607634	0.128199	-4.73975	2.13978e-06	2.49919e-05	1491		membrane insertase OXA1/ALB3/YidC family protein
NRRL3_06185	4795.65	-0.608539	0.132765	-4.58358	4.57088e-06	4.96317e-05	1275		3-phosphoserine aminotransferase
NRRL3_11604	1254.27	-0.608863	0.131802	-4.61952	3.84634e-06	4.24644e-05	618		37S ribosomal protein mS25
NRRL3_05731	395.466	-0.609752	0.174029	-3.50375	0.000458763	0.00284918	1569		ATP-dependent RNA helicase Dbp8
NRRL3_05987	1266.54	-0.609769	0.139895	-4.35875	1.30807e-05	0.000128225	1104		KRR1 small subunit processome component
NRRL3_02300	505.939	-0.610281	0.172615	-3.53551	0.000406994	0.00255984	1497		zinc finger, GATA-type and PAS domain-containing protein
NRRL3_02358	1162.89	-0.610454	0.165268	-3.69372	0.000221	0.00151226	909		succinate dehydrogenase assembly factor 2, mitochondrial
NRRL3_02322	1486.89	-0.610567	0.124008	-4.9236	8.49645e-07	1.07771e-05	1536		ubiquinone biosynthesis monooxygenase Coq6-like protein, mitochondrial
NRRL3_02513	314.127	-0.611506	0.210001	-2.91192	0.00359214	0.0163266	2094		potassium/sodium transporter Trk/HKT family protein
NRRL3_06048	2140.19	-0.611675	0.13161	-4.64765	3.35739e-06	3.75276e-05	1389		mannan endo-1,6-alpha-mannosidase-like protein
NRRL3_06743	253.792	-0.612275	0.211731	-2.89175	0.00383097	0.0172612	1266		cysteine synthase
NRRL3_11570	1121.13	-0.612291	0.147044	-4.16399	3.12736e-05	0.000278392	696		37S ribosomal protein uS17m
NRRL3_07927	1423.38	-0.612961	0.120442	-5.08927	3.59442e-07	4.88535e-06	864		hypothetical protein
NRRL3_05910	1117.8	-0.613003	0.134798	-4.54758	5.42651e-06	5.77795e-05	300		mitochondrial import inner membrane translocase subunit Tim13
NRRL3_03660	606.593	-0.613413	0.159177	-3.85366	0.000116365	0.000856785	2097		mitochondrial translation optimization protein 1
NRRL3_01115	2734.75	-0.613875	0.136129	-4.5095	6.49799e-06	6.81784e-05	1263		54S ribosomal protein mL38
NRRL3_05530	1278.01	-0.614806	0.13575	-4.52897	5.92711e-06	6.28388e-05	1494		mitochondrial chaperone Bcs1
NRRL3_06801	5485.22	-0.615275	0.135101	-4.55417	5.25922e-06	5.61799e-05	21201		non-ribosomal peptide synthetase
NRRL3_02476	991.886	-0.615311	0.170389	-3.61122	0.00030476	0.00200423	1233		hypothetical protein
NRRL3_00386	2579.03	-0.616113	0.152263	-4.04637	5.2017e-05	0.000429749	1578		sugar/inositol transporter family protein
NRRL3_05822	1034.72	-0.616871	0.162508	-3.79594	0.000147083	0.0010539	1122		DNA-directed RNA polymerases I and III subunit RPAC1
NRRL3_02692	247.392	-0.617157	0.212868	-2.89925	0.00374052	0.0169153	822		calcineurin-like phosphoesterase domain-containing protein
NRRL3_01945	1265.16	-0.617254	0.157283	-3.92448	8.69189e-05	0.000666806	1758		lysine-tRNA ligase, cytosolic and mitochondrial
NRRL3_09290	2006.56	-0.617292	0.126504	-4.87964	1.06281e-06	1.32096e-05	1353		polyprenyl synthetase-like protein
NRRL3_01909	1314.14	-0.617825	0.153417	-4.02709	5.64718e-05	0.00045888	1191		Srp40 C-terminal domain-containing protein
NRRL3_02310	841.452	-0.618212	0.144577	-4.27602	1.90264e-05	0.000179327	501		54S ribosomal protein bL31m
NRRL3_05630	4701.65	-0.618852	0.123554	-5.00875	5.47853e-07	7.27599e-06	2004		pH-response transcription factor PacC
NRRL3_09609	1636.77	-0.619274	0.130695	-4.7383	2.15516e-06	2.51121e-05	948		2-methoxy-6-polyprenyl-1,4-benzoquinol methylase, mitochondrial
NRRL3_05083	1121.42	-0.619505	0.13501	-4.58858	4.46267e-06	4.85635e-05	591		37S ribosomal protein bS18m
NRRL3_07547	388.055	-0.621379	0.18735	-3.31667	0.000910964	0.00510301	1047		pre-rRNA-processing protein
NRRL3_09692	5026.97	-0.621923	0.151061	-4.11704	3.83771e-05	0.000330317	1422		peptidyl-prolyl cis-trans isomerase, FKBP-type
NRRL3_10919	1219.39	-0.622291	0.162366	-3.83264	0.000126777	0.000925859	2106		pumilio homology domain-containing protein
NRRL3_09551	454.552	-0.622544	0.193133	-3.2234	0.00126677	0.0067477	939		nucleotidyl transferase domain-containing protein
NRRL3_10771	1760.49	-0.623457	0.147519	-4.22628	2.37583e-05	0.000217972	2367		ribosome biogenesis protein Erb1
NRRL3_01826	360.463	-0.624894	0.191629	-3.26096	0.00111036	0.00601887	954		tRNA-splicing endonuclease subunit Sen34-like protein
NRRL3_02786	462.137	-0.625658	0.161969	-3.86282	0.000112084	0.000831461	1914		hypothetical protein
NRRL3_00990	3231.96	-0.628435	0.136121	-4.61674	3.8981e-06	4.29879e-05	1053		54S ribosomal protein Mhr1, mitochondrial
NRRL3_02128	13120.1	-0.629412	0.144908	-4.34354	1.40207e-05	0.000136626	951		cytochrome c1, heme protein, mitochondrial
NRRL3_02708	1450.61	-0.630244	0.175576	-3.58957	0.000331225	0.00215309	2481		ATP-dependent RNA helicase Drs1
NRRL3_05393	496.622	-0.630274	0.183744	-3.43017	0.00060321	0.00357977	546		mitochondrial import inner membrane translocase subunit Tim22
NRRL3_02745	28822	-0.630548	0.111883	-5.63578	1.74272e-08	2.8844e-07	945		mitochondrial phosphate carrier protein
NRRL3_02579	369.57	-0.63058	0.193198	-3.2639	0.00109891	0.00597269	1758		fungal-specific transcription factor
NRRL3_07793	7930.33	-0.630686	0.126236	-4.99609	5.85048e-07	7.72842e-06	1491		NADH-ubiquinone oxidoreductase 51 kDa subunit Nuo51, mitochondrial
NRRL3_09086	3378.72	-0.631209	0.119415	-5.28584	1.25129e-07	1.82629e-06	3018		isoleucine-tRNA ligase, mitochondrial
NRRL3_09525	336.84	-0.631977	0.182054	-3.47137	0.000517818	0.00315642	2694		alpha/beta hydrolase fold-3 domain-containing protein
NRRL3_10423	786.498	-0.63207	0.137635	-4.59237	4.38244e-06	4.78485e-05	1740		tRNA (uracil-5-)-methyltransferase
NRRL3_05293	830.737	-0.632666	0.150053	-4.21628	2.48369e-05	0.000227024	321		54S ribosomal protein mL53
NRRL3_05303	830.86	-0.632849	0.146091	-4.33187	1.47847e-05	0.000143223	903		hypothetical protein
NRRL3_06660	1102.82	-0.63306	0.146342	-4.32591	1.51907e-05	0.000146868	1548		nucleolar protein 12
NRRL3_03669	796.334	-0.634489	0.152525	-4.1599	3.1839e-05	0.000282914	3600		helicase, C-terminal domain-containing protein
NRRL3_06701	1061.16	-0.635098	0.129629	-4.89934	9.61614e-07	1.21041e-05	1755		major facilitator superfamily protein
NRRL3_04596	249.253	-0.635468	0.228073	-2.78624	0.00533228	0.0229579	1011		GTPase Mtg1-like protein
NRRL3_04689	220.381	-0.635506	0.217863	-2.917	0.00353415	0.0161074	1311		survival motor neuron interacting protein 1-like protein
NRRL3_07595	60507	-0.637094	0.104407	-6.10204	1.04724e-09	2.0613e-08	474		ATP synthase, F0 complex, subunit C, mitochondrial
NRRL3_06849	887.033	-0.637382	0.142097	-4.48555	7.27246e-06	7.53241e-05	705		histidine phosphatase superfamily protein, clade 1
NRRL3_08119	716.067	-0.637742	0.150064	-4.24979	2.13967e-05	0.000199078	2529		pentatricopeptide repeat-containing protein
NRRL3_07901	1642.78	-0.637812	0.235263	-2.71106	0.00670679	0.0280081	1380		ornithine aminotransferase
NRRL3_09260	570.242	-0.637842	0.209952	-3.03804	0.00238123	0.0115168	1116		RNA recognition motif domain-containing protein
NRRL3_07193	176.623	-0.637887	0.252942	-2.52187	0.0116732	0.0448106	1656		hypothetical protein
NRRL3_09392	1073.81	-0.638348	0.179787	-3.55058	0.000384376	0.00243463	2184		pre-rRNA-processing protein
NRRL3_09319	1385.31	-0.64005	0.193019	-3.31599	0.000913181	0.00510603	942		RNA recognition motif domain-containing protein
NRRL3_07209	249.976	-0.640366	0.220663	-2.90201	0.00370775	0.0167748	1419		hypothetical protein
NRRL3_11650	720.449	-0.640723	0.166881	-3.8394	0.000123337	0.000903406	1167		Sas10/Utp3/C1D family protein
NRRL3_02425	224.539	-0.641509	0.220775	-2.90572	0.00366408	0.0166153	1719		RNA (C5-cytosine) methyltransferase family protein
NRRL3_08669	367.731	-0.641646	0.213802	-3.00113	0.0026898	0.012735	4212		aldehyde oxidase/xanthine dehydrogenase family protein
NRRL3_06497	2558.86	-0.64186	0.127281	-5.04287	4.5859e-07	6.14001e-06	1065		54S ribosomal protein uL5m
NRRL3_06005	303.015	-0.643562	0.191245	-3.36512	0.000765113	0.0043806	2178		developmental regulator FlbA, involved in conidiation
NRRL3_05024	11032	-0.644506	0.104559	-6.16406	7.09033e-10	1.43271e-08	777		adenylate kinase
NRRL3_08081	1162.57	-0.645821	0.188627	-3.4238	0.000617525	0.00365594	1473		ribosome biogenesis protein Ytm1
NRRL3_02991	426.63	-0.645952	0.211287	-3.05722	0.00223399	0.0109277	1005		oxidoreductase
NRRL3_07506	1404.91	-0.646544	0.145969	-4.42932	9.45315e-06	9.56055e-05	3195		sodium/hydrogen antiporter
NRRL3_04741	685.952	-0.646623	0.182558	-3.54202	0.000397071	0.0025038	930		DNA-directed RNA polymerase I subunit Rpa34-like protein
NRRL3_04807	582.622	-0.646803	0.167548	-3.8604	0.000113202	0.000838496	711		NADH dehydrogenase [ubiquinone] 1 alpha subcomplex assembly factor 3-like protein
NRRL3_03745	4091.23	-0.6479	0.0961846	-6.73601	1.62799e-11	4.03162e-10	1251		aminotransferase class I and II family protein
NRRL3_03477	725.105	-0.648633	0.184238	-3.52063	0.000430525	0.00269242	2208		uncharacterized protein
NRRL3_01517	1102.98	-0.648959	0.146934	-4.41668	1.00229e-05	0.000100955	396		mitochondrial import inner membrane translocase subunit Tim16
NRRL3_08088	1024.39	-0.650496	0.1594	-4.08091	4.48604e-05	0.000378859	1539		WD repeat-containing protein
NRRL3_06111	570.816	-0.650541	0.156805	-4.14872	3.34342e-05	0.000294179	942		mitochondrial carrier domain-containing protein
NRRL3_03365	4788.15	-0.650663	0.132287	-4.91859	8.71708e-07	1.10145e-05	810		NADH-ubiquinone oxidoreductase 24 kDa subunit, mitochondrial
NRRL3_07114	478.291	-0.650969	0.190843	-3.41102	0.000647203	0.00381564	672		sulfhydryl oxidase
NRRL3_07110	234.408	-0.65223	0.238089	-2.73944	0.00615439	0.0259767	1080		alcohol dehydrogenase domain-containing protein
NRRL3_05982	723.785	-0.652285	0.202158	-3.22661	0.00125267	0.00668984	1521		ribosomal RNA processing protein 8-like protein
NRRL3_10434	814.046	-0.652893	0.142797	-4.57216	4.82716e-06	5.17884e-05	2340		mitochondrial metabolism Sls1-like protein
NRRL3_00514	581.424	-0.653757	0.208533	-3.13502	0.0017184	0.00872984	879		ribosomal RNA-processing protein 15-like protein
NRRL3_02457	1077.14	-0.653903	0.144016	-4.54048	5.61272e-06	5.96337e-05	1278		phytosphingosine biosynthesis protein
NRRL3_02076	719.99	-0.654169	0.186349	-3.51045	0.000447343	0.00278877	984		ribosomal RNA-processing protein Fcf1/Utp23 family protein
NRRL3_01389	241.754	-0.654835	0.263659	-2.48364	0.0130046	0.0489705	1140		F-box domain-containing protein
NRRL3_06996	998.268	-0.655198	0.153445	-4.26991	1.95551e-05	0.000183324	3063		hypothetical protein
NRRL3_10440	326.125	-0.655567	0.202111	-3.2436	0.00118029	0.00634519	2067		START-like domain-containing protein
NRRL3_08215	1147.24	-0.655955	0.203703	-3.22016	0.0012812	0.00681563	2169		RNA recognition motif domain-containing protein
NRRL3_02221	1729.95	-0.656358	0.136144	-4.82106	1.428e-06	1.72284e-05	1056		54S ribosomal protein uL10m
NRRL3_01508	353.299	-0.656814	0.194961	-3.36895	0.000754548	0.00432716	666		nucleolar protein 12-like protein
NRRL3_07105	4085.51	-0.6569	0.10648	-6.16926	6.86121e-10	1.39211e-08	933		mitochondrial glycoprotein family protein
NRRL3_11109	461.422	-0.657107	0.183469	-3.58156	0.000341546	0.00220288	1677		major facilitator superfamily, sugar transporter-like protein
NRRL3_06457	1006.01	-0.657379	0.183313	-3.58611	0.000335654	0.00217339	1998		Ysc84 actin-binding domain-containing protein
NRRL3_09315	1296.38	-0.657908	0.161894	-4.06381	4.82787e-05	0.000402228	975		hypothetical protein
NRRL3_08458	2918.02	-0.658693	0.130025	-5.06588	4.06514e-07	5.47243e-06	1164		37S ribosomal protein Mrps35, mitochondrial
NRRL3_11067	5671.88	-0.659715	0.111504	-5.91651	3.28839e-09	6.02831e-08	1737		external alternative NADH-ubiquinone oxidoreductase, mitochondrial
NRRL3_06035	1043.97	-0.660841	0.144478	-4.57398	4.78551e-06	5.15213e-05	885		enoyl-CoA hydratase, mitochondrial
NRRL3_10003	2600.88	-0.661101	0.13706	-4.82345	1.41093e-06	1.70641e-05	3711		DNA-directed RNA polymerase I subunit Rpa2
NRRL3_07304	1492.61	-0.662263	0.138422	-4.78437	1.7152e-06	2.04438e-05	2289		RNA (C5-cytosine) methyltransferase Nop2-like protein
NRRL3_11057	2843.83	-0.663166	0.108476	-6.11348	9.74826e-10	1.92645e-08	462		mitochondrial import receptor subunit Tom22
NRRL3_02394	1297.7	-0.663184	0.152939	-4.33626	1.44929e-05	0.000140949	1587		NAD(P)-dependent aldehyde dehydrogenase-like protein
NRRL3_07634	171.884	-0.663361	0.259053	-2.56071	0.0104458	0.0408447	813		hypothetical protein
NRRL3_03473	275.773	-0.663498	0.254738	-2.60463	0.00919741	0.0366598	1152		hypothetical protein
NRRL3_01019	299.463	-0.663706	0.203265	-3.26523	0.00109374	0.00595768	1200		bestrophin/UPF0187 family protein
NRRL3_10860	2246.16	-0.663734	0.124492	-5.33156	9.73732e-08	1.45779e-06	1545		mitochondrial import inner membrane translocase subunit Tim44 domain-containing protein
NRRL3_08345	214.427	-0.663804	0.233256	-2.84582	0.00442966	0.0195749	861		epoxide hydrolase-like protein
NRRL3_02514	2006.74	-0.663859	0.144985	-4.57882	4.67613e-06	5.05524e-05	2373		nucleolar complex protein 2-like protein
NRRL3_03597	636.63	-0.664536	0.161143	-4.1239	3.72507e-05	0.000323156	1161		NADH-cytochrome b5 reductase-like protein
NRRL3_07826	5007.39	-0.666217	0.122785	-5.42588	5.76712e-08	8.91782e-07	504		cytochrome b-c1 complex subunit 6-like protein
NRRL3_03133	1920.26	-0.666667	0.107413	-6.20657	5.4153e-10	1.12177e-08	1809		methylisocitrate lyase, mitochondrial
NRRL3_06488	478.224	-0.667448	0.17539	-3.80551	0.000141511	0.00102212	1608		phosphatidylserine synthase-like protein
NRRL3_03514	2442.16	-0.667931	0.231816	-2.8813	0.00396042	0.0177473	1605		serine hydroxymethyltransferase, mitochondrial
NRRL3_05807	1850.66	-0.669512	0.151639	-4.41516	1.00935e-05	0.000101469	3543		ribosome biogenesis protein
NRRL3_05246	7171.83	-0.67073	0.13542	-4.95298	7.30853e-07	9.42346e-06	1620		RNA recognition motif domain-containing protein
NRRL3_04884	1560.26	-0.67104	0.142149	-4.72068	2.35054e-06	2.71011e-05	2865		WD repeat-containing protein
NRRL3_09158	175.361	-0.671316	0.259346	-2.5885	0.00963942	0.038126	270		cytochrome c oxidase assembly Pet117-like protein, mitochondrial
NRRL3_10573	633.871	-0.672485	0.144647	-4.64915	3.33298e-06	3.72969e-05	1344		ribosomal RNA processing protein
NRRL3_07678	220.233	-0.674056	0.220011	-3.06375	0.00218585	0.0107188	1059		inositol-pentakisphosphate 2-kinase-like protein
NRRL3_10114	578.096	-0.674611	0.153174	-4.40421	1.06172e-05	0.000106398	1536		acyl-CoA dehydrogenase/oxidase domain-containing protein
NRRL3_08237	792.912	-0.674675	0.169409	-3.98252	6.8187e-05	0.000539004	744		uncharacterized protein
NRRL3_00513	897.079	-0.677496	0.13679	-4.95281	7.31484e-07	9.42346e-06	609		adrenodoxin-like protein, mitochondrial
NRRL3_06824	228.42	-0.68007	0.243883	-2.7885	0.00529524	0.0228282	237		hypothetical protein
NRRL3_05189	1878.36	-0.680194	0.121402	-5.60282	2.10887e-08	3.44995e-07	894		synthesis of cytochrome c oxidase Sco1, mitochondrial
NRRL3_03522	464.74	-0.682062	0.225567	-3.02377	0.00249647	0.0119746	255		cytochrome b5-like heme/steroid binding domain-containing protein
NRRL3_05820	499.014	-0.682489	0.166222	-4.10589	4.02768e-05	0.000344269	474		ubiquitin-conjugating enzyme E2 domain-containing protein
NRRL3_08827	413.297	-0.6825	0.201862	-3.38102	0.000722161	0.00418024	1344		kinesin motor domain-containing protein
NRRL3_11174	244.79	-0.682698	0.229874	-2.96987	0.00297921	0.0138791	633		hypothetical protein
NRRL3_08052	1741.13	-0.682997	0.137776	-4.9573	7.14778e-07	9.2444e-06	3186		mitochondrial presequence protease
NRRL3_10659	2710.85	-0.683322	0.107596	-6.3508	2.14197e-10	4.59106e-09	360		uncharacterized protein
NRRL3_09776	929.541	-0.683376	0.170062	-4.01839	5.85976e-05	0.000474593	2187		nucleolar Nuc153 domain-containing protein
NRRL3_08656	286.899	-0.683479	0.197823	-3.455	0.000550293	0.0033135	1596		carboxylesterase family protein
NRRL3_01008	1392.71	-0.683586	0.131513	-5.19786	2.01594e-07	2.84564e-06	414		54S ribosomal protein mL43
NRRL3_04597	391.925	-0.684286	0.174914	-3.91213	9.14845e-05	0.000697499	2058		bicarbonate transporter family protein
NRRL3_03832	373.56	-0.685875	0.210185	-3.2632	0.0011016	0.00597744	966		mitochondrial thiamine pyrophosphate carrier
NRRL3_06573	188.142	-0.686988	0.24696	-2.78178	0.00540618	0.0232254	1347		uncharacterized protein
NRRL3_10690	205.86	-0.690913	0.241838	-2.85693	0.00427759	0.0189963	1242		lipase
NRRL3_09586	555.799	-0.691013	0.172435	-4.00739	6.13931e-05	0.000493191	1905		flavoprotein domain-containing protein
NRRL3_09164	842.792	-0.691457	0.168823	-4.09576	4.2079e-05	0.000359052	1332		RNA polymerase Rpb7 N-terminal domain-containing protein
NRRL3_07410	4567.69	-0.693207	0.0930743	-7.44788	9.48501e-14	2.78105e-12	1386		hypothetical protein
NRRL3_09743	345.894	-0.693978	0.198226	-3.50095	0.000463607	0.00287204	417		succinate dehydrogenase assembly factor 3, mitochondrial
NRRL3_08085	408.654	-0.694442	0.185842	-3.73673	0.000186425	0.00129998	516		hypothetical protein
NRRL3_11343	800.826	-0.696463	0.140073	-4.97213	6.62203e-07	8.64364e-06	2409		ATP-dependent RNA helicase Dbp4
NRRL3_01487	915.29	-0.697006	0.161863	-4.30615	1.6612e-05	0.000159517	639		ribosome assembly factor, component of the Rpf2-Rrs1 complex
NRRL3_11289	2176.5	-0.698366	0.223769	-3.12092	0.00180288	0.00907963	1515		beta-glucosidase-like protein
NRRL3_04944	3064.44	-0.698823	0.141573	-4.93612	7.96903e-07	1.01865e-05	891		manganese/iron superoxide dismutase domain-containing protein
NRRL3_06110	1530.04	-0.700019	0.12669	-5.52546	3.28616e-08	5.25413e-07	1545		phenylalanine-tRNA ligase, mitochondrial
NRRL3_06909	18269.8	-0.704734	0.105145	-6.7025	2.04883e-11	4.97407e-10	2001		heat shock protein 70
NRRL3_02380	540.691	-0.704859	0.194859	-3.61728	0.000297712	0.00196637	468		uncharacterized protein
NRRL3_07599	209.404	-0.705326	0.232277	-3.03657	0.00239285	0.0115617	591		GNAT domain-containing protein
NRRL3_02516	281.471	-0.70709	0.196504	-3.59835	0.000320237	0.00209138	1062		lysine methyltransferase-like protein
[truncated: 9,789 more rows]

## Sheet: CWI integrity genes
description	CWI genes	An#	WT reads	mutant reads	NRRL3	BaseMean expression	padj	significant 1, not significant 0	Log2FC	2^x	FC
glutamine:fructose-6-phosphate amidotransferase	gfaB	An03g05940	74.9234	463.597	NRRL3_08347	269.26	6.77076e-27	1	2.63577	6.21509	6.21509
alpha glucan synthase	agsA	An04g09890	104.344	574.261	NRRL3_07454	339.303	8.89904e-25	1	2.46374	5.51645	5.51645
Putative endo-mannanase (GH76-family) with a possible role in GPI-CWP incorporation	dfgC	An14g03520	1133.46	1995.53	NRRL3_00897	1564.49	6.94803e-10	1	0.816496	1.76112	1.76112
chitin synthase	chsF	An12g10380	3763.82	6517.34	NRRL3_02932	5140.58	1.34849e-15	1	0.792097	1.73159	1.73159
Putative plasma membrane sensor-transducer of stress activated CWI	wscB	An07g04070	2073.15	2963.01	NRRL3_04545	2518.08	4.60132e-05	1	0.515671	1.42966	1.42966
chitin synthase	chsD	An09g02290	2278.44	3104.35	NRRL3_00179	2691.4	0.00198704	1	0.446417	1.36265	1.36265
Putative exo-beta-1,3-glucanase GH55-family	bgxA	An01g12450	4742.66	6407.48	NRRL3_02657	5575.07	0.00894753	1	0.434087	1.35106	1.35106
chitin synthase	chsB	An09g04010	6773.77	8553.24	NRRL3_00331	7663.5	0.00597744	1	0.336451	1.26265	1.26265
glutamine:fructose-6-phosphate amidotransferase	gfaA	An18g06820	16144	19257	NRRL3_10711	17700.5	0.0141073	1	0.254415	1.19285	1.19285
Putative 1,3-beta- glucanosyltransferase GH72	gelF	An16g06120	28.4451	56.6316	NRRL3_06843	42.5383	0.111883	0	0	1	1
Diacylglycerol diphosphate phosphatase activity	ddpA	An11g05330	375.04	437.942	NRRL3_09713	406.491	0.452862	0	0	1	1
transcription factor	CrzA	An18g05920	1367.24	1647.25	NRRL3_10641	1507.24	0.132037	0	0	1	1
chitin synthase	csmB	An02g02340	6708.06	7671.53	NRRL3_06067	7189.79	0.149664	0	0	1	1
Putative calcium-transporting ATPase	pcmA	An08g03090	1871.1	2129.01	NRRL3_10970	2000.06	0.412977	0	0	1	1
transcription factor	SrbA	An03g05170	1970.59	2196.41	NRRL3_08408	2083.5	0.513965	0	0	1	1
chitin synthase	chsA	An07g05570	2025.83	2253.34	NRRL3_04653	2139.59	0.403237	0	0	1	1
Putative glucosamine-6-phosphate N-acetyltransferase	gnaA	An12g07840	1251.24	1359.93	NRRL3_03114	1305.59	0.530277	0	0	1	1
transcription factor	RlmA	An02g12210	884.76	910.039	NRRL3_05280	897.4	0.899061	0	0	1	1
Putative lysophospholipase phospholipase B	IplB	An02g13220	18941.7	19094.9	NRRL3_05203	19018.3	0.972499	0	0	1	1
Putative vacuolar Ca2+/H+ exchanger	vcxA	An01g03100	1446.25	1415.57	NRRL3_01896	1430.91	0.938706	0	0	1	1
transcription factor	MsnA	An04g03980	1794.73	1731.45	NRRL3_07909	1763.09	0.871557	0	0	1	1
Putative fatty acyl-CoA synthetase	fatD	An04g01370	152.748	139.601	NRRL3_08145	146.175	0.82917	0	0	1	1
alpha glucan synthase	agsE	An09g03070	9945.05	8426.03	NRRL3_00248	9185.54	0.179244	0	0	1	1
Ortholog(s) have carnitine transmembrane transporter activity, carnitine:acyl carnitine antiporter activity and role in acetate catabolic process, carbon utilization, carnitine transport, fatty acid metabolic process	acuH	An03g03360	1975.3	1597.41	NRRL3_08549	1786.36	0.0816097	0	0	1	1
alpha glucan synthase	agsB	An15g07810	127.989	80.2259	NRRL3_04200	104.107	0.126154	0	0	1	1
Acetyl-CoA hydrolase; protein levels influenced by the presence of lactate	achI	An16g07110	42517.9	22942	NRRL3_06777	32730	0.287712	0	0	1	1
Putative 1,3-beta- glucanosyltransferase GH72	gelA	An10g00400	14084.5	9570.17	NRRL3_06317	11827.4	4.10182e-08	1	-0.55758	0.679441	-1.4718
Ergosterol biosynthesis	ergB	An01g03350	2211.23	1461.12	NRRL3_01919	1836.18	1.18813e-06	1	-0.597364	0.660961	-1.51295
Putative cell wall protein similar to A. nidulans phiA; induced by caspofungin	phiA	An14g01820	452.475	136.927	#REF!	#REF!	#REF!	#REF!	#REF!	#REF!	#REF!
Putative cell wall protein with internal repeats; induced by caspofungin	pirA	An12g10200	6585.96	9763.21	#REF!	#REF!	#REF!	#REF!	#REF!	#REF!	#REF!
From overview in Park et al., 2016 on triggered genes during CWS (MsnA, CrzA and RlmA regulated)

## Sheet: CW proteins Pel et al., 2007
Beta-1,3-glucan synthesis and processing
Gas-family			NRRL3	BaseMean expression	padj	significant 1, not significant 0	Log2FC	2^x	FC
An02g03070	Predicted GPI-anchored protein. Putative 1,3-beta-glucanosyltransferase GH72; A. fumigatus Gel3-like	GelC	NRRL3_06014	12.4754	0.476242	0	0	1	1
An09g00670	Predicted GPI-anchored protein. Putative 1,3-beta-glucanosyltransferase GH72; member of the Gel-family	GelD	NRRL3_00054	480.227	3.83153e-73	1	4.52047	22.9508	22.9508
An03g06220	Predicted GPI-anchored protein. Putative 1,3-beta-glucanosyltransferase GH72; member of the Gel-family	GelE	NRRL3_08332	1099.81	6.03861e-120	1	-3.39192	0.0952643	-10.4971
An16g06120	Predicted GPI-anchored protein. Putative 1,3-beta-glucanosyltransferase GH72; member of the Gel-family	GelF	NRRL3_06843	42.5383	0.111883	0	0	1	1
An10g00400	Predicted GPI-anchored protein. Putative 1,3-beta-glucanosyltransferase GH72; A. fumigatus Gel1-like	GelA	NRRL3_06317	11827.4	4.10182e-08	1	-0.55758	0.679441	-1.4718
An08g07350	Predicted GPI-anchored protein. Putative 1,3-beta-glucanosyltransferase GH72; A. fumigatus Gel2-like	GelB	NRRL3_11308	2523.02	0.0551754	0	0	1	1
An02g09050	Predicted GPI-anchored protein. Putative 1,3-beta-glucanosyltransferase GH72; member of the Gel-family	GelG	NRRL3_05514	92.8855	0.591396	0	0	1	1
Bgl-family
An08g03580	Putative beta-1,3-glucanosyltransferase GH17; A fumigatus Bgt1-like	BgtA	NRRL3_11007	25.6332	0.442797	0	0	1	1
An03g05290	Predicted GPI-anchored protein. Putative beta-1,3-glucanosyltransferase GH17; member of the AfBgt1-family	BgtB	NRRL3_08399	25095.3	0.000725589	1	0.480352	1.39508	1.39508
An07g04650	Putative beta-1,3-glucanosyltransferase GH17; member of the AfBgt1-family	BgtC	NRRL3_04586	1003.9	0.00246301	1	-0.455246	0.729386	-1.37102
An06g01530	Putative beta-1,3-glucanosyltransferase GH17; member of the AfBgt1-family	BgtD	NRRL3_11626	12.4248	0.990461	0	0	1	1
An16g07040	Putative beta-1,3-glucanosyltransferase GH17; member of the AfBgt1-family	BgtE	NRRL3_06780	22556.1	0.486785	0	0	1	1
Crh1-family
An11g01540	Putative transglycosidase of GH16-family involved in cell wall biosynthesis; ScCrh1-like	CrhA	NRRL3_10021	916.783	0.000844845	1	0.573476	1.4881	1.4881
An01g11010	Predicted GPI-anchored protein. Putative transglycosidase of GH16-family involved in cell wall biosynthesis; member of the ScCrh1-family	CrhD	NRRL3_02532	4435.41	0.000764985	1	0.525437	1.43937	1.43937
An13g02510	Predicted GPI-anchored protein. Putative transglycosidase of GH16-family involved in cell wall biosynthesis; member of the ScCrh1-family	CrhE	NRRL3_01365	29.7605	0.257295	0	0	1	1
An16g02850	Putative transglycosidase of GH16-family involved in cell wall biosynthesis; member of the ScCrh1-family	CrhF	NRRL3_07085	1139.91	4.92434e-08	1	-0.854454	0.553075	-1.80807
An15g05350	Putative transglycosidase of GH16-family involved in cell wall biosynthesis; member of the ScCrh1-family	CrhG	NRRL3_03998	200.554	0.899061	0	0	1	1
An07g07530	Predicted GPI-anchored protein. Putative transglycosidase of GH16-family involved in cell wall biosynthesis; ScCrh2-like	CrhB	NRRL3_04809	1596.38	1.53321e-09	1	-1.15782	0.448188	-2.23121
An07g01160	Predicted GPI-anchored protein. Putative transglycosidase of GH16-family involved in cell wall biosynthesis; member of the ScCrh1-family	CrhC	NRRL3_04315	283.879	0.89736	0	0	1	1
An01g03090	Predicted GPI-anchored protein. Putative endo-beta-1,3-glucanase GH81-family; ScEng1-like	EngA	NRRL3_01895	678.289	0.447832	0	0	1	1
An18g04100	Putative exo-beta-1,3-glucanase (GH5-family); ScExg1-like	ExgA	NRRL3_10498	40.983	0.22919	0	0	1	1
An11g07660	Putative exo-beta-1,3-glucanase (GH5-family); member of the ScExg1-family	ExgB	NRRL3_09530	995.248	0.560018	0	0	1	1
An08g01100	Putative exo-beta-1,3-glucanase (GH5-family); member of the ScExg1-family	ExgC	NRRL3_10808	767.114	0.260018	0	0	1	1
An06g02060	Putative exo-beta-1,3-glucanase (GH5-family); member of the ScExg1-family	ExgD	NRRL3_11789	5.54548	0.812016	0	0	1	1
An01g12450	Putative exo-beta-1,3-glucanase (GH55-family); related to Coniothyrium minitans exo-1,3-glucanase (Cmg1)	BxgA	NRRL3_02657	5575.07	0.00894753	1	0.434087	1.35106	1.35106
An02g13180	Putative exo-beta-1,3-glucanase (GH55-family); related to Coniothyrium minitans exo-1,3-glucanase (Cmg1)	BgxB	NRRL3_05208	75.3336	0.301562	0	0	1	1
An19g00090	Putative exo-beta-1,3-glucanase (GH55-family); related to Coniothyrium minitans exo-1,3-glucanase (Cmg1)	BgxC	NRRL3_01223	601.414	3.28371e-50	1	-3.43646	0.0923685	-10.8262
Others
An06g01550	Putative catalytic subunit beta1,3-glucan synthase complex; ScFks1-like	FksA*	NRRL3_11624	20795.6	0.000629052	1	0.363586	1.28662	1.28662
An18g05980	Putative Rho-related GTPase; ScRho1-like	RhoA	NRRL3_10653	8729.43	0.923185	0	0	1	1
An14g00800	Putative regulatory component beta1,3-glucan synthesis; ScHkr1-like	HkrA	NRRL3_00654	4069.37	0.522792	0	0	1	1
An17g02120	Putative regulatory component beta1,3-glucan synthesis; ScKnr4-like	KnrA	NRRL3_06570	2623.06	0.841416	0	0	1	1
Alpha-1,3-glucan synthesis and processing
Ags-family
An04g09890	Putative catalytic subunit alpha1,3-glucan synthase complex; SpAgs1-like	AgsA*	NRRL3_07454	339.303	8.89904e-25	1	2.46374	5.51645	5.51645
An02g03260	Putative catalytic subunit alpha1,3-glucan synthase complex; SpAgs1-like	AgsD*	NRRL3_05996	11.6411	0.975111	0	0	1	1
An09g03070	Putative catalytic subunit alpha1,3-glucan synthase complex; SpAgs1-like	AgsE*	NRRL3_00248	9185.54	0.179244	0	0	1	1
An12g02450	Putative catalytic subunit alpha1,3-glucan synthase complex; SpAgs1-like	AgsC*	NRRL3_09002	876.43	5.91066e-67	1	4.72702	26.4834	26.4834
An15g07810	Putative catalytic subunit alpha1,3-glucan synthase complex; SpAgs1-like	AgsB*	NRRL3_04200	104.107	0.126154	0	0	1	1
An16g04200	Putative Rho-related GTPase; ScRho2-like and SpRho2-like	RhoB	NRRL3_06974	1856.28	0.845647	0	0	1	1
Agt-family
An12g02460	Putative GPI-anchored amylase-like protein (GH13-family) with possible function in alpha1,3-1,4-glucan processing	agtB	NRRL3_09001	571.754	1.43226e-69	1	5.25027	38.0618	38.0618
An15g07800	Putative GPI-anchored amylase-like protein (GH13-family) with possible function in alpha1,3-1,4-glucan processing	agtC	NRRL3_04199	11.4935	0.456808	0	0	1	1
An09g03100	Putative GPI-anchored amylase-like protein (GH13-family) with possible function in alpha1,3-1,4-glucan processing	agtA	NRRL3_00249	4052.44	0.430545	0	0	1	1
Agn-family
An06g00510	Putative alpha-1,3-glucanase GH71; SpAgn1-like	AgnA	NRRL3_11720	0.259076	NA	0	0	1	1
An07g08640	Predicted GPI-anchored protein. Putative alpha-1,3-glucanase GH71; member of the SpAgn1-family	AgnB	NRRL3_04889	25.4216	0.552921	0	0	1	1
An09g06260	Putative alpha-1,3-glucanase GH71; member of the SpAgn1-family	AgnC	NRRL3_00508	1416.85	0.952817	0	0	1	1
An08g09610	Putative alpha-1,3-glucanase GH71; member of the SpAgn1-family	AgnD	NRRL3_11494	4019.79	1.55462e-71	1	2.12821	4.37176	4.37176
An15g04760	Putative alpha-1,3-glucanase GH71; member of the SpAgn1-family	AgnE	NRRL3_03948	1.313	NA	0	0	1	1
An12g01800	Putative alpha-1,3-glucanase GH71; member of the SpAgn1-family	AgnF	NRRL3_09054	0.218834	NA	0	0	1	1
An06g00810	Putative alpha-1,3-glucanase GH71; member of the SpAgn1-family	AgnG	NRRL3_11689	0	NA	0	#VALUE!	#VALUE!	#VALUE!
Chitin synthesis and processing
Chitin synthases
An02g02360	Putative chitin synthase with a myosin motor domain ClassV; EnCsmA-like	CsmA	NRRL3_06066	4624.42	0.513409	0	0	1	1
An02g02340	Putative chitin synthase with a myosin motor domain ClassV; EnCsmA-like	CsmB	NRRL3_06067	7189.79	0.149664	0	0	1	1
An09g02290	Putative chitin synthase ClassIV; EnChsD-like	ChsD	NRRL3_00179	2691.4	0.00198704	1	0.446417	1.36265	1.36265
An09g04010	Putative chitin synthase ClassIII; EnChsB-like	ChsB	NRRL3_00331	7663.5	0.00597744	1	0.336451	1.26265	1.26265
An12g10380	Putative chitin synthase ClassIII; EnChsB-like	ChsE	NRRL3_02932	5140.58	1.34849e-15	1	0.792097	1.73159	1.73159
An08g05290	Putative chitin synthase ClassVI;	ChsG	NRRL3_11152	199.624	0.0045567	1	0.771362	1.70688	1.70688
An03g06360	Putative chitin synthase ClassIII; EnChsB-like	ChsF	NRRL3_08320	0.462051	NA	0	0	1	1
An14g00650 An14g00660	Putative chitin synthase ClassI; EnChsC-like	ChsC	NRRL3_00641	3105.92	2.44211e-07	1	0.669062	1.59004	1.59004
An07g05570	Putative chitin synthase ClassII; EnChsA-like	ChsA	NRRL3_04653	2139.59	0.403237	0	0	1	1
Chitinases
An09g06400	Predicted GPI-anchored protein. Putative ClassIII Chitinase (GH18); ScCts1-like	CtcA	NRRL3_00523	19796.2	0.341721	0	0	1	1
An09g05920	Putative ClassIII Chitinase (GH18); ScCts1-like	CtcB	NRRL3_00478	61.4569	0.988038	0	0	1	1
An02g07020	Putative ClassV Chitinase (GH18); ScCts2-like	CfcA	NRRL3_05709	400.501	0.538641	0	0	1	1
An08g09030	Putative ClassV Chitinase (GH18); ScCts2-like	CfcB	NRRL3_11445	14.3715	0.92868	0	0	1	1
An04g04670	Putative ClassV Chitinase (GH18); ScCts2-like	CfcC	NRRL3_07862	1924.12	0.919265	0	0	1	1
An01g05360	Putative ClassV Chitinase (GH18); ScCts2-like	CfcD	NRRL3_02063	1101.03	3.96174e-05	1	-0.760463	0.590307	-1.69403
An15g00840	Putative ClassV Chitinase (GH18); ScCts2-like	CfcE	NRRL3_03643	0	NA	0	#VALUE!	#VALUE!	#VALUE!
An11g01160	Putative ClassV Chitinase (GH18); ScCts2-like	CfcF	NRRL3_10047	1.47667	NA	0	0	1	1
An19g00100	Putative ClassV Chitinase (GH18); ScCts2-like	CfcG	NRRL3_01224	208.652	8.04804e-20	1	-7.62845	0.00505368	-197.876
An14g07420	Putative ClassV Chitinase (GH18); ScCts2-like	CfcH	#N/A	#N/A	#N/A	#N/A	#N/A	#N/A	#N/A
An02g13580	Putative ClassV Chitinase (GH18); ScCts2-like	CfcI	NRRL3_05164	12.9037	0.430027	0	0	1	1
An11g05860	Putative ClassV Chitinase (GH18); ScCts2-like	CfcJ	NRRL3_09665	0.218834	NA	0	0	1	1
An12g05330	Putative ClassV Chitinase (GH18); ScCts2-like	CfcK	#N/A	#N/A	#N/A	#N/A	#N/A	#N/A	#N/A
N/A	Putative chitinase (NRRL3 specific)		NRRL3_01212	48.0681	0.53781	0	0	1	1
N/A	Putative chitinase (NRRL3 specific)		NRRL3_04221	116.063	0.00309249	1	-1.57889	0.334739	-2.9874
N/A	Putative chitinase (NRRL3 specific)		NRRL3_09653	176.312	2.10606e-17	1	4.28674	19.5181	19.5181
Beta-1,6-glucan synthesis and processing
An02g03980	Putative transglycosidase required for beta-1,6 glucan biosynthesis; ScKre6-like	KslA	NRRL3_05937	33.1459	0.157953	0	0	1	1
An05g00130	Pytative glycoprotein required for beta-1,6 glucan biosynthesis; ScKre9-like	KnlA	NRRL3_03533	346.392	0.375228	0	0	1	1
An07g01540	Putative protein involved in beta-1,6 glucan biosynthesis; ScRot1-like	RotA	NRRL3_04348	547.592	0.933109	0	0	1	1
				#N/A	#N/A	#N/A	#N/A	#N/A	#N/A
Other enzymes with a putative function in cell wall biosynthesis				#N/A	#N/A	#N/A	#N/A	#N/A	#N/A
Dfg-family				#N/A	#N/A	#N/A	#N/A	#N/A	#N/A
An18g01410	Putative endo-mannanase (GH76-family) with a possible role in GPI-CWP incorporation; ScDfg5-like	DfgA	NRRL3_10276	0.243254	NA	0	0	1	1
An03g00740	Predicted GPI-anchored protein. Putative endo-mannanase (GH76-family) with a possible role in GPI-CWP incorporation; ScDfg5-like	DfgB	NRRL3_08722	5.61605	0.21778	0	0	1	1
An14g03520	Predicted GPI-anchored protein. Putative endo-mannanase (GH76-family) with a possible role in GPI-CWP incorporation; ScDfg5-like	DfgC	NRRL3_00897	1564.49	6.94803e-10	1	0.816496	1.76112	1.76112
An01g06500	Predicted GPI-anchored protein. Putative endo-mannanase (GH76-family) with a possible role in GPI-CWP incorporation; ScDfg5-like	DfgD	NRRL3_02155	64.1871	0.858386	0	0	1	1
An16g08090	Predicted GPI-anchored protein. Putative endo-mannanase (GH76-family) with a possible role in GPI-CWP incorporation; ScDfg5-like	DfgE	NRRL3_06700	1027.41	0.0214339	1	0.400539	1.32	1.32
An06g00360	Predicted GPI-anchored protein. Putative endo-mannanase (GH76-family) with a possible role in GPI-CWP incorporation; ScDfg5-like	DfgF	NRRL3_11731	1003.38	0.920927	0	0	1	1
An02g02660	Putative endo-mannanase (GH76-family) with a possible role in GPI-CWP incorporation; ScDfg5-like	DfgG	NRRL3_06048	2140.19	3.75276e-05	1	-0.611675	0.654436	-1.52803
An11g01240	Putative endo-mannanase (GH76-family) with a possible role in GPI-CWP incorporation; ScDfg5-like	DfgH	NRRL3_10041	696.192	2.57967e-35	1	1.93498	3.82373	3.82373
An12g05930	Putative endo-mannanase (GH76-family) with a possible role in GPI-CWP incorporation; ScDfg5-like	DfgI	NRRL3_03261	0	NA	0	#VALUE!	#VALUE!	#VALUE!
An04g01230	Predicted GPI-anchored protein. Putative enzyme involved in cell wall biosynthesis with unknown function; ScEcm33-like	EcmA	NRRL3_08160	32342	0.126464	0	0	1	1
Aspergillus niger proteins involved in cell wall integrity pathway.
WSC-family
An01g09460	Putative plasma membrane sensor-transducer of the stress-activated PKC1-MPK1 kinase pathway involved in maintenance of cell wall integrity; ScWsc1-like	WscA	NRRL3_02407	4828.04	0.9253	0	0	1	1
An07g04070	Putative plasma membrane sensor-transducer of the stress-activated PKC1-MPK1 kinase pathway involved in maintenance of cell wall integrity; ScWsc1-like	WscB	NRRL3_04545	2518.08	4.60132e-05	1	0.515671	1.42966	1.42966
Mtl-family
An02g06660	Putative plasma membrane sensor required for cell wall integrity signalling; ScMtl1like	MtlA	NRRL3_05738	4199.06	0.73658	0	0	1	1
An04g10140	Putative plasma membrane sensor required for cell wall integrity signalling; ScMtl1like	MtlB	NRRL3_07436	334.151	6.5097e-22	1	2.62317	6.16103	6.16103
Rho-GEFs
An07g05090	Putative Rho1-Guanine Exchange Factor involved in CWI signalling with strong similarity to ScRom1	RefA	NRRL3_04623	3440.24	0.91327	0	0	1	1
An15g02900	Putative Rho1-Guanine Exchange Factor with similarity to ScRom1	RefB	NRRL3_03816	1450.06	0.939891	0	0	1	1
An04g05150	Putative Cdc42-Guanine Exchange Factor with strong similarity to ScCdc24	CefA	NRRL3_07830	1475.37	0.433428	0	0	1	1
An08g10040	Putative Cdc42-Guanine Exchange Factor with weak similarity to ScCdc24	CefB	NRRL3_11531	3.41371	0.934248	0	0	1	1
Rho-GAPs
An10g00490	Putative Rho1-GTPase Activating protein (GAP) involved in CWI signaling and actin organization with similarity to ScSag7	RapA	NRRL3_06328	1463.54	0.247282	0	0	1	1
An11g10060	Putative Rho1-GTPase Activating protein (GAP) involved in CWI signaling with similarity to ScBem2	RapB	NRRL3_09316	2400.81	0.0974162	0	0	1	1
An15g03040	Putative Rho1-GTPase Activating protein (GAP) involved in beta1,3-glucan synthesis with strong similarity to ScLrg1	RapC	NRRL3_03824	1617.93	0.940848	0	0	1	1
An13g01020	Putative Rho1-GTPase Activating protein (GAP) with weak similarity to ScBem2	RapD	NRRL3_01486	743.629	0.971375	0	0	1	1
An13g00850	Putative Rho1-GTPase Activating protein (GAP) with strong similarity to ScRgd2	RapE	NRRL3_01500	2505.59	0.0191418	1	0.288771	1.2216	1.2216
An08g05440	Putative Cdc42-GTPase Activating protein (GAP) with similarity to ScRga1	CapA	NRRL3_11165	1125.27	0.191356	0	0	1	1
An18g06730	Putative Cdc42-GTPase Activating protein (GAP) with similarity to ScBem3p	CapB	NRRL3_10703	1580.98	0.00553652	1	0.370476	1.29278	1.29278
Rho-related GTPases
An18g05980	Putative Rho-related GTPase; ScRho1-like	RhoA	NRRL3_10653	8729.43	0.923185	0	0	1	1
An16g04200	Putative Rho-related GTPase; ScRho2-like and SpRho2-like	RhoB	NRRL3_06974	1856.28	0.845647	0	0	1	1
An14g05530	Putative Rho-related GTPase; ScRho4-like	RhoD	NRRL3_01054	1261.71	0.152918	0	0	1	1
An02g14200	Putative Rho-related GTPase; ScCdc42-like	CftA*	NRRL3_05116	1688.82	0.217273	0	0	1	1
An11g10030	Putative Rho-related GTPase; HsRac1-like	RacA*	NRRL3_09318	1624.93	0.921639	0	0	1	1
An11g09620	Putative Rho-related GTPas;e ScRho3-like	RhoC	NRRL3_09361	589.381	0.566682	0	0	1	1
An18g02400	Protein kinase C with putative function in CWI signaling	PkcA*	NRRL3_10351	4060.31	0.00543213	1	0.327226	1.2546	1.2546
MAPKKKs
An02g06830	MAPKKK with putative function in CWI signalling Bck1; ScBck-like	BckA	NRRL3_05724	1277.76	0.657073	0	0	1	1
An17g01280	MAPKKK with putative function in Pheromone response/pseudohyphal growth pathway; ScSte11-like	SteK	NRRL3_06498	1011.1	0.108828	0	0	1	1
An08g03240	MAPKKK with putative function in High Osmolarity stress pathway; ScSsk2-like	SskB	NRRL3_10977	1625.79	0.820902	0	0	1	1
MAPKKs
An18g03740	MAPKK with putative function in CWI signalling; ScMkk1-like	MkkA	NRRL3_10464	2211.28	0.788417	0	0	1	1
An11g10690	MAPKK with putative function in Pheromone response/pseudohyphal growth pathway; ScSte7-like	SteG	NRRL3_09266	834.812	0.499476	0	0	1	1
An01g11080	MAPKK with putative function in High Osmolarity stress pathway; ScPbs2-like	PbsB	NRRL3_02535	2041.77	0.696651	0	0	1	1
MAPKs
An01g09520	MAPK with putative function in CWI signalling; ScMpk-like	MpkA*	NRRL3_02412	3231.47	0.0553778	0	0	1	1
An08g10670	MAPK with putative function in Pheromone response/pseudohyphal growth pathway; ScFus3-like	FusC*	NRRL3_11584	2538.38	0.0138791	1	0.307762	1.23779	1.23779
An07g03980	MAPK with putative function in High Osmolarity stress pathway; ScHog1-like	HogA	NRRL3_04538	213.037	0.0875601	0	0	1	1
An08g05850	MAPK with putative function in High Osmolarity stress pathway; ScHog1-like	HogB	NRRL3_11191	2692.55	0.971726	0	0	1	1
An18g05270	MAPK with putative function in High Osmolarity stress pathway; ScHog1-like	HogC	NRRL3_10588	44.9135	0.177167	0	0	1	1
MADS-BOX transcription factors
An02g12210	MADS-box transcription factor involved in CWI-signalling; ScRlmA	RlmA*	NRRL3_05280	897.4	0.899061	0	0	1	1
An12g08730	MADS-box transcription factor similar to ScMcm1	McmA	NRRL3_03056	3149.63	0.628308	0	0	1	1
Predicted hydrophobins in the genome of A. niger
An01g10940	Putative hydrophobin;	hypA	NRRL3_02525	6.93372	0.420306	0	0	1	1
An03g02360	Putative hydrophobin; sim. dewA hydrophobin	hypB	NRRL3_08609	1.54747	NA	0	0	1	1
An03g02400	Putative hydrophobin; sim. dewA hydrophobin	hypC	NRRL3_08607	3.21128	0.993915	0	0	1	1
An04g08500	Putative hydrophobin; sim. rodA hydrophobin	hypD	NRRL3_07571	145.435	0.826392	0	0	1	1
An07g03340	Putative hydrophobin; sim. hyp1 hydrophobin (A. fumigatus)	hypE	NRRL3_04490	155.888	0.232722	0	0	1	1
An15g03800	Putative hydrophobin; similar to A. niger EST an_3228	hypF	NRRL3_03871	5.04845	0.166854	0	0	1	1
An09g05530	Putative hydrophobin;	hypG	NRRL3_00443	2.08525	NA	0	0	1	1
*Published before Pel et al., 2007

## Sheet: Pel processed in to relevant
An ID	NRRL3 ID	Gene description	Gene	BaseMean expression	FC	Padj
Alpha-glucan biosynthesis and modification
An12g02460	NRRL3_09001	Putative GPI-anchored amylase-like protein (GH13-family) with possible function in alpha1,3-1,4-glucan processing	agtB	571.754	38.0618	1.43226e-69
An12g02450	NRRL3_09002	Putative catalytic subunit alpha1,3-glucan synthase complex; SpAgs1-like	AgsC	876.43	26.4834	5.91066e-67
An04g09890	NRRL3_07454	Putative catalytic subunit alpha1,3-glucan synthase complex; SpAgs1-like	AgsA	339.303	5.51645	8.89904e-25
An08g09610	NRRL3_11494	Putative alpha-1,3-glucanase GH71; member of the SpAgn1-family	AgnD	4019.79	4.37176	1.55462e-71
Beta-glucan biosynthesis and modification
An09g00670	NRRL3_00054	Predicted GPI-anchored protein. Putative 1,3-beta-glucanosyltransferase GH72; member of the Gel-family	GelD	480.227	22.9508	3.83153e-73
An03g05290	NRRL3_08399	Predicted GPI-anchored protein. Putative beta-1,3-glucanosyltransferase GH17; member of the AfBgt1-family	BgtB	25095.3	1.39508	0.000725589
An01g12450	NRRL3_02657	Putative exo-beta-1,3-glucanase (GH55-family); related to Coniothyrium minitans exo-1,3-glucanase (Cmg1)	BxgA	5575.07	1.35106	0.00894753
An06g01550	NRRL3_11624	Putative catalytic subunit beta1,3-glucan synthase complex; ScFks1-like	FksA	20795.6	1.28662	0.000629052
An07g04650	NRRL3_04586	Putative beta-1,3-glucanosyltransferase GH17; member of the AfBgt1-family	BgtC	1003.9	-1.37102	0.00246301
An10g00400	NRRL3_06317	Predicted GPI-anchored protein. Putative 1,3-beta-glucanosyltransferase GH72; A. fumigatus Gel1-like	GelA	11827.4	-1.4718	4.10182e-08
An03g06220	NRRL3_08332	Predicted GPI-anchored protein. Putative 1,3-beta-glucanosyltransferase GH72; member of the Gel-family	GelE	1099.81	-10.4971	6.03861e-120
An19g00090	NRRL3_01223	Putative exo-beta-1,3-glucanase (GH55-family); related to Coniothyrium minitans exo-1,3-glucanase (Cmg1)	BgxC	601.414	-10.8262	3.28371e-50
Chitin biosynthesis and modification
N/A	NRRL3_09653	Putative chitinase (NRRL3 specific)		176.312	19.5181	2.10606e-17
An12g10380	NRRL3_02932	Putative chitin synthase ClassIII; EnChsB-like	ChsE	5140.58	1.73159	1.34849e-15
An08g05290	NRRL3_11152	Putative chitin synthase ClassVI;	ChsG	199.624	1.70688	0.0045567
An14g00650 An14g00660	NRRL3_00641	Putative chitin synthase ClassI; EnChsC-like	ChsC	3105.92	1.59004	2.44211e-07
An11g01540	NRRL3_10021	Putative transglycosidase of GH16-family involved in cell wall biosynthesis; ScCrh1-like	CrhA	916.783	1.4881	0.000844845
An01g11010	NRRL3_02532	Predicted GPI-anchored protein. Putative transglycosidase of GH16-family involved in cell wall biosynthesis; member of the ScCrh1-family	CrhD	4435.41	1.43937	0.000764985
An09g02290	NRRL3_00179	Putative chitin synthase ClassIV; EnChsD-like	ChsD	2691.4	1.36265	0.00198704
An09g04010	NRRL3_00331	Putative chitin synthase ClassIII; EnChsB-like	ChsB	7663.5	1.26265	0.00597744
An01g05360	NRRL3_02063	Putative ClassV Chitinase (GH18); ScCts2-like	CfcD	1101.03	-1.69403	3.96174e-05
An16g02850	NRRL3_07085	Putative transglycosidase of GH16-family involved in cell wall biosynthesis; member of the ScCrh1-family	CrhF	1139.91	-1.80807	4.92434e-08
An07g07530	NRRL3_04809	Predicted GPI-anchored protein. Putative transglycosidase of GH16-family involved in cell wall biosynthesis; ScCrh2-like	CrhB	1596.38	-2.23121	1.53321e-09
N/A	NRRL3_04221	Putative chitinase (NRRL3 specific)		116.063	-2.9874	0.00309249
An19g00100	NRRL3_01224	Putative ClassV Chitinase (GH18); ScCts2-like	CfcG	208.652	-197.876	8.04804e-20
GH76 family proteins
An11g01240	NRRL3_10041	Putative endo-mannanase (GH76-family) with a possible role in GPI-CWP incorporation; ScDfg5-like	DfgH	696.192	3.82373	2.57967e-35
An14g03520	NRRL3_00897	Predicted GPI-anchored protein. Putative endo-mannanase (GH76-family) with a possible role in GPI-CWP incorporation; ScDfg5-like	DfgC	1564.49	1.76112	6.94803e-10
An16g08090	NRRL3_06700	Predicted GPI-anchored protein. Putative endo-mannanase (GH76-family) with a possible role in GPI-CWP incorporation; ScDfg5-like	DfgE	1027.41	1.32	0.0214339
An02g02660	NRRL3_06048	Putative endo-mannanase (GH76-family) with a possible role in GPI-CWP incorporation; ScDfg5-like	DfgG	2140.19	-1.52803	3.75276e-05
Rho-GAPs
An18g06730	NRRL3_10703	Putative Cdc42-GTPase Activating protein (GAP) with similarity to ScBem3p	CapB	1580.98	1.29278	0.00553652
An13g00850	NRRL3_01500	Putative Rho1-GTPase Activating protein (GAP) with strong similarity to ScRgd2	RapE	2505.59	1.2216	0.0191418
CWI signalling
An04g10140	NRRL3_07436	Putative plasma membrane sensor required for cell wall integrity signalling; ScMtl1like	MtlB	334.151	6.16103	6.5097e-22
An07g04070	NRRL3_04545	Putative plasma membrane sensor-transducer of the stress-activated PKC1-MPK1 kinase pathway involved in maintenance of cell wall integrity; ScWsc1-like	WscB	2518.08	1.42966	4.60132e-05
An18g02400	NRRL3_10351	Protein kinase C with putative function in CWI signaling	PkcA	4060.31	1.2546	0.00543213
An08g10670	NRRL3_11584	MAPK with putative function in Pheromone response/pseudohyphal growth pathway; ScFus3-like	FusC	2538.38	1.23779	0.0138791
